# Supplementary material for: Associations between Food Outlets around Schools and BMI among Primary Students in England: A Cross-Classified Multi-Level Analysis
Source: PLoS One. 2015 Jul 17;10(7):e0132930. doi: 10.1371/journal.pone.0132930 (PMC4505878; doi:10.1371/journal.pone.0132930)
Supplement: S1 Table — (XLSX) [file pone.0132930.s001.xlsx]

## Sheet: Food_Outlets_Berkshire
S1 Table. Food Outlets in West Berkshire: Names, Postcodes, Categories and Addresses from Local Councils
Council	Food Outlet Name	Postcode_	Council Category	Address 1	Address 2
Bracknell Forest	Bullbrook Community Centre	RG12 2NP	Caterer	Bay Road, Bracknell
Bracknell Forest	JOCKS LANE RECREATION GROUND	RG12 2BH	Caterer	The Pavillion, Jocks Lane Park, Binfield Road, Binfield, Bracknell
Bracknell Forest	Tea and Doilies	RG12 8ZP	Caterer	Tea & Doilies, 26 Birkdale, Bracknell
Bracknell Forest	E LIGHTFOOT & SON LTD	RG45 6ST	Caterer	E Lightfoot And Son Ltd, Bracknell Road, Crowthorne
Bracknell Forest	HANWORTH STORES	RG12 7RF	Caterer	Co-operative, 61-62 Bywood, Bracknell
Bracknell Forest	Turnstone Support	RG45 7EP	Caterer	Turnstone Support, 85 Cambridge Road, Crowthorne
Bracknell Forest	Owlsmoor Pre-School	GU47 0SZ	Caterer	Owlsmoor Pre School, 53 Cambridge Road, Owlsmoor, Sandhurst
Bracknell Forest	JM Catering Limited	RG12 8AX	Caterer	JM Catering Ltd, 5 Capercaillie Close, Bracknell
Bracknell Forest	Lindas Kitchen	RG42 4AP	Caterer	Waverley, Chapel Lane, Binfield, Bracknell
Bracknell Forest	CLINTON CARDS	RG12 1DF	Caterer	13 Charles Square, Bracknell
Bracknell Forest	LEGION DANCE STUDIO	RG12 1DF	Caterer	16A Charles Square, Bracknell
Bracknell Forest	Bracknell Bowling and Social Club	RG12 1EH	Caterer	Church Road, Bracknell
Bracknell Forest	Kerith Community Church	RG12 1EH	Caterer	Church Road, Bracknell
Bracknell Forest	NRG	RG12 7QS	Caterer	Coopers Hill Youth And Community Centre, Crowthorne Road North, Bracknell
Bracknell Forest	Napelese Catering (kabirs)	RG45 6LZ	Caterer	Kabirs (Nepalese Catering Ltd), Indian Restaurant, 3-7 Dukes Ride, Crowthorne
Bracknell Forest	CROWTHORNE POST OFFICE	RG45 6LY	Caterer	Crowthorne Post Office/Congratulatio, 16-18 Dukes Ride, Crowthorne
Bracknell Forest	Jitterbugs After School Club	RG45 6ND	Caterer	Crowthorne Church Of England Primary School, Dukes Ride, Crowthorne
Bracknell Forest	Crowthorne Methodist Church	RG45 6LZ	Caterer	Dukes Ride, Crowthorne
Bracknell Forest	Charlton House Catering Services	RG12 8TA	Caterer	Charlton House (staff canteen), BMW UK Ltd, Ellesfield Avenue, Bracknell
Bracknell Forest	Faringham House	RG12 0XR	Caterer	Bracknell Forest Homes, Farningham House, Farningham, Bracknell
Bracknell Forest	The Old Schol Day Nursery	SL5 8LA	Caterer	The Old School Day Nursery, North Ascot Community Centre, Fernbank Road, Ascot
Bracknell Forest	FRUITIQUE	SL5 8JR	Caterer	Fernbank Flooring Ltd, 3 Royal Hunt House, Fernbank Road, Ascot
Bracknell Forest	BINFIELD SOCIAL CLUB	RG42 4DU	Caterer	Binfield Club House, Forest Road, Binfield, Bracknell
Bracknell Forest	BINFIELD CRICKET CLUB	RG42 4DU	Caterer	Forest Road, Binfield, Bracknell
Bracknell Forest	Swan House	GU47 9BZ	Caterer	Bracknell Forest Homes, Goughs Meadow, Sandhurst
Bracknell Forest	MGM Motor Company (shop only)	SL4 2EE	Caterer	Mgm Motor Company, Brookside Garage, Hatchet Lane, Winkfield, Windsor
Bracknell Forest	BENTALLS DEPARTMENT STORE	RG12 1DW	Caterer	Bentalls, 57-67 High Street, Bracknell
Bracknell Forest	Crownthorne Vabptist Curch	RG45 7AT	Caterer	Baptist Church And Hall, 144 High Street, Crowthorne
Bracknell Forest	NEWSBOY	GU47 8ED	Caterer	76 High Street, Sandhurst
Bracknell Forest	FOREST PARK COMMUNITY CENTRE	RG12 0XQ	Caterer	12 Horndean Road, Bracknell
Bracknell Forest	buffets4business	RG12 1NA	Caterer	16 Brickfield Ind Park, Kiln Lane, Bracknell
Bracknell Forest	Carlyle Court	RG45 7AG	Caterer	Bracknell Forest Homes, Carlyle Court, Kings Road, Crowthorne
Bracknell Forest	Barnett Court	RG12 9AT	Caterer	Barnett Court, 1 Barnett Court, Larges Lane, Bracknell
Bracknell Forest	Clubhouse Bracknell Town Football Club	RG12 9AN	Caterer	Bracknell Town Football Club, Clubhouse, Larges Lane, Bracknell
Bracknell Forest	Bracknell Rugby Football Club	RG12 2UG	Caterer	Lily Hill Drive, Bracknell
Bracknell Forest	The Lord of the Grill		Caterer	The Lord of the Grills, Lily Hill Park, Lily Hill Road, Bracknell
Bracknell Forest	Bracknell Lawn Tennis Club	RG12 2SJ	Caterer	Lily Hill Road, Bracknell
Bracknell Forest	Liscombe House	RG12 7AL	Caterer	Bracknell Forest Homes, Liscombe, Bracknell
Bracknell Forest	Lou Lous Cakes	RG12 9JH	Caterer	9 Little Ringdale, Bracknell
Bracknell Forest	BRACKNELL TRAVEL LODGE	RG42 4AA	Caterer	Travelodge, The Travel Lodge, London Road, Binfield, Bracknell
Bracknell Forest	ISS Caterhouse	RG45 7HD	Caterer	ISS Education (school kitchen), Wildmoor Heath School, Lower Broadmoor Road, Crowthorne
Bracknell Forest	BRAYBROOKE RECREATION CENTRE	RG42 2HG	Caterer	Braybrooke Hall Recreation Cent., The Pavilion, Braybrooke Recreation Ground, Makepiece Road, Bracknell
Bracknell Forest	ROGER STEWARD BUTCHERS	RG12 1DT	Caterer	Berkshire Meat Traders, Stallholder, Market Place, Bracknell
Bracknell Forest	Azeem Spice	RG12 1JG	Caterer	Azeem Spice & Azeem Grill, 14 Market Street, Bracknell
Bracknell Forest	Rosalind Goodman	RG42 1UE	Caterer	35 Meadow Way, Bracknell
Bracknell Forest	WARFIELD CRICKET CLUB	RG42 6AB	Caterer	Brownlow Hall, The Brownlow Memorial Hall, Newell Green, Warfield, Bracknell
Bracknell Forest	Tea Cosy Catering	RG12 7QW	Caterer	Refresh, The Look Out, Nine Mile Ride, Bracknell
Bracknell Forest	Lily and Joe	RG12 0TG	Caterer	9 Oakdale, Bracknell
Bracknell Forest	SANDHURST YOUTH & COMMUNITY CENTRE	GU47 0SD	Caterer	The Spot, Sandhurst School, 28 Owlsmoor Road, Owlsmoor, Sandhurst
Bracknell Forest	The Sugar Box	RG45 6RR	Caterer	The Sugar Box, 31 Pinewood Avenue, Crowthorne
Bracknell Forest	Turnstone Support	RG42 1PS	Caterer	3 Pollardrow Avenue, Bracknell
Bracknell Forest	Mrs M S Hunt	SL5 8NH	Caterer	Maria Hunt, 75 Prince Andrew Way, Ascot
Bracknell Forest	W H Smith	RG12 1LS	Caterer	W H Smith & Son, 10 Princess Square, Bracknell
Bracknell Forest	The Body Shop	RG12 1LS	Caterer	31 Princess Square, Bracknell
Bracknell Forest	Coleen Barker Cakes	RG42 5LD	Caterer	72 Red Rose, Binfield, Bracknell
Bracknell Forest	Carly Burgon	RG42 5LG	Caterer	Carly Jayne Burgon, 16 Rose Hill, Binfield, Bracknell
Bracknell Forest	Edmonds Court		Caterer	Bracknell Forest Homes, Sandy Lane, Bracknell
Bracknell Forest	Swaay	RG12 9PX	Caterer	15 Shaftesbury Close, Bracknell
Bracknell Forest	Great Hollands Bowls Club	RG40 3EE	Caterer	South Road, Bracknell
Bracknell Forest	Newbold College	RG42 4AN	Caterer	Newbold College Ltd, St Marks Road, Binfield, Bracknell
Bracknell Forest	BERKSHIRE GOLF CLUB	SL5 8AY	Caterer	Swinley Road, Ascot
Bracknell Forest	Lesley Fletcher	RG12 0TU	Caterer	Fletchlings, 15 Tamworth, Bracknell
Bracknell Forest	Binfield House		Caterer	Bracknell Forest Homes, Terrace Road North, Binfield, Bracknell
Bracknell Forest	BINFIELD KITCHEN	RG42 5HS	Caterer	The Corner Shop, Terrace Road North, Binfield, Bracknell
Bracknell Forest	Broadway House		Caterer	Bracknell Forest Homes, Broadway House, The Broadway, Sandhurst
Bracknell Forest	Palmers Catering Services	RG42 1FH	Caterer	Palmers Catering Service, 3 Tippits Mead, Binfield, Bracknell
Bracknell Forest	BRACKNELL FAMILY CENTRE	RG12 2JA	Caterer	Bracknell Families Centre, Wick Hill Cottage, Warfield Road, Bracknell
Bracknell Forest	Mr A Govani & Mrs J Govani	SL5 8HN	Caterer	Ascot Late Shop, 1 Warren Row, Ascot
Bracknell Forest	Sarah Buryon	SL5 8HN	Caterer	Paninis, 6 Warren Row, Ascot
Bracknell Forest	ROYAL BRITISH LEGION CLUB CROWTHORNE	RG45 7LJ	Caterer	The Royal British Legion Club And Bowling Green, Wellington Road, Crowthorne
Bracknell Forest	SANDHURST SOCIAL CLUB	GU47 9AW	Caterer	33 Wellington Road, Sandhurst
Bracknell Forest	Broadflow	RG40 3DH	Caterer	Downshire Golf Complex Restaurant, Downshire Golf Course, West Road, Wokingham
Bracknell Forest	Glen John	RG42 3JJ	Caterer	Food Is, 3 Wiltshire Grove, Warfield, Bracknell
Bracknell Forest	Peaches Cuisine	SL5 8LB	Caterer	Peaches Cuisine, 3A Wood End Close, Ascot
Bracknell Forest	Blue Mountain Golf Centre	RG42 4EX	Caterer	Crown Golf, Blue Mountain Golf Club And Conference Centre, Wood Lane, Binfield, Bracknell
Bracknell Forest	H A McPARLAND LTD	GU47 0TF	Caterer	27 Yeovil Road, Owlsmoor, Sandhurst
Bracknell Forest	THE OWLSMOOR CENTRE	GU47 0TF	Caterer	Owlsmoor Community Centre, Yeovil Road, Owlsmoor, Sandhurst
Bracknell Forest	TCS Academy	GU47 9BH	Caterer	Shell Sandhurst, Academy Service Station, 102 Yorktown Road, Sandhurst
Bracknell Forest	SANDHURST TOWN COUNCIL OFFICES		Caterer	Sandhurst Community Centre, Sandhurst Memorial Park, Yorktown Road, Sandhurst
Bracknell Forest	Sandhurst Town Football Club		Caterer	Sandhurst Memorial Park, Yorktown Road, Sandhurst
Bracknell Forest	Lewis of Suningdale Ltd	RG42 6EJ	Farm Shop	Lewis of Sunningdale Ltd, Moss End Garden Centre, Maidenhead Road, Warfield, Bracknell
Bracknell Forest	Siani Loves Cake	RG12 9FY	Food Manufacturing/Processing	22 Halifax Road, Bracknell
Bracknell Forest	Crumbs Bakery of Winkfield	SL4 2EG	Food Manufacturing/Processing	Crumbs Bakery of Winkfield Ltd, Unit 11, Mayfield Light Industrial Estate, Hatchet Lane, Winkfield, Windsor
Bracknell Forest	Chefs Larder Supplies	RG12 1RL	Food Manufacturing/Processing	CLS Butchers and Fishmongers, 26 Longshot Lane, Bracknell
Bracknell Forest	Uncle Meat Limited	RG42 6EJ	Food Manufacturing/Processing	Uncle Meat Ltd., Unit 11b, Moss End Garden Centre, Maidenhead Road, Warfield, Bracknell
Bracknell Forest	Cakes on Toast	RG42 1FL	Food Manufacturing/Processing	27 Simmonds Close, Binfield, Bracknell
Bracknell Forest	Kings Cake Company	RG12 0GT	Food Manufacturing/Processing	Home Caked, 49 Tarnbrook Way, Bracknell
Bracknell Forest	Fabbylicious Cakes	RG12 8UT	Food Manufacturing/Processing	104 Vandyke, Bracknell
Bracknell Forest	Sandhurst School Nursery	GU47 9BP	Hospital/Res Home/School	Uplands Primary School, Albion Road, Sandhurst
Bracknell Forest	Dimensions	RG12 7GG	Hospital/Res Home/School	Phoenix House, 28 Boole Heights, Bracknell
Bracknell Forest	Turnstone Support	GU47 8HY	Hospital/Res Home/School	Pennyfields, 11 Church Road, Little Sandhurst, Sandhurst
Bracknell Forest	Heathlands	RG12 7RX	Hospital/Res Home/School	Heathlands Residential Care Home, Heathlands Home For The Aged, Crossfell, Bracknell
Bracknell Forest	Bracknell Care Home	RG12 7DN	Hospital/Res Home/School	Crowthorne Road, Bracknell
Bracknell Forest	Denbury	RG12 7DS	Hospital/Res Home/School	Dimensions UK Group, Denbery, Crowthorne Road, Bracknell
Bracknell Forest	Sodexo Ltd	GU47 8PH	Hospital/Res Home/School	Sodexo (school kitchen), Eagle House School, Crowthorne Road, Sandhurst
Bracknell Forest	Pinehurst Home for the Elderly		Hospital/Res Home/School	Pinehurst Care Centre, 38-44 Dukes Ride, Crowthorne
Bracknell Forest	The Hospital	GU15 4PH	Hospital/Res Home/School	Royal Military Academy, Egerton Road, Royal Military Academy, Sandhurst
Bracknell Forest	St Joseph's After School Club	RG12 9AP	Hospital/Res Home/School	St Josephs R C Primary School, Gipsy Lane, Bracknell
Bracknell Forest	Cucina Restaurants Limited	RG45 7HZ	Hospital/Res Home/School	Cucina (school kitchen), Edgbarrow School, Grant Road, Crowthorne
Bracknell Forest	SWAAY	RG12 9HS	Hospital/Res Home/School	10 Hardwell Way, Bracknell
Bracknell Forest	Mrs K Raby	RG42 3BT	Hospital/Res Home/School	Paws Nursery, 9 Hayley Green, Warfield, Bracknell
Bracknell Forest	Dimensions	RG42 3DJ	Hospital/Res Home/School	Dimensions (NSO) Ltd, Wayside, Jigs Lane North, Warfield, Bracknell
Bracknell Forest	Ladybank (Care Home)	RG12 7HA	Hospital/Res Home/School	Ladybank Residential Home, 10A Ladybank, Bracknell
Bracknell Forest	Holly Spring Out of School Club	RG12 2SW	Hospital/Res Home/School	Holly Spring Infant School, Lily Hill Road, Bracknell
Bracknell Forest	Heathfield School	SL5 8BQ	Hospital/Res Home/School	London Road, Ascot
Bracknell Forest	Sodexo Ltd	SL5 8DR	Hospital/Res Home/School	Sodexo Ltd (School Kitchen), The Licensed Victuallers School, London Road, Ascot
Bracknell Forest	Ascot and Cranbourne	SL4 2EU	Hospital/Res Home/School	Ascot and Cranbourne Pre-School, Lovel Road, Winkfield, Windsor
Bracknell Forest	Turnstone Support	RG42 1UE	Hospital/Res Home/School	Barncroft, 1A Meadow Way, Bracknell
Bracknell Forest	Old College	RG40 3BT	Hospital/Res Home/School	Pupil Referal Unit, College Hall, Old Wokingham Road, Wokingham
Bracknell Forest	Dimensions (NSO) Ltd	RG45 6RQ	Hospital/Res Home/School	101 Pinewood Avenue, Crowthorne
Bracknell Forest	St Christophers	SL5 8RT	Hospital/Res Home/School	Ascot Priory, Priory Road, Ascot
Bracknell Forest	St Davids Ascot Residential Homes Ltd,	SL5 8RS	Hospital/Res Home/School	St Davids, Ascot Priory, Priory Road, Ascot
Bracknell Forest	Calcott	RG12 7BD	Hospital/Res Home/School	Turnstone Support, Rectory Close, Bracknell
Bracknell Forest	Pabulum	RG12 7BA	Hospital/Res Home/School	Pabulum (school kitchen), The Brakenhale School, Rectory Lane, Bracknell
Bracknell Forest	Wilson Jones Catering Ltd	RG12 8FS	Hospital/Res Home/School	Wilson Jones (school kitchen), Easthampstead Park Community School, Ringmead, Great Hollands, Bracknell
Bracknell Forest	Voyage	RG42 3RZ	Hospital/Res Home/School	Voyage Care Services, The Lodge, 21 Roundshead Drive, Warfield, Bracknell
Bracknell Forest	Fourways Residential Home	GU47 8JR	Hospital/Res Home/School	Fourways Rest Home, 45 Scotland Hill, Sandhurst
Bracknell Forest	Spring Meadow	RG12 2JP	Hospital/Res Home/School	Dimensions (N80) Ltd, 30 Bracknell
Bracknell Forest	Pavillion Pre-School	RG12 8DB	Hospital/Res Home/School	Pavilion Pre School, Staplehurst, Bracknell
Bracknell Forest	Binfield Pre-School	RG42 4DJ	Hospital/Res Home/School	Binfield Memorial Hall, Terrace Road South, Binfield, Bracknell
Bracknell Forest	SWAAY	RG42 4DE	Hospital/Res Home/School	Cressex Lodge, Terrace Road South, Binfield, Bracknell
Bracknell Forest	Dimensions	RG12 7GF	Hospital/Res Home/School	Marrsham House, 25 Turing Drive, Bracknell
Bracknell Forest	Southern Counties Care	RG12 2JB	Hospital/Res Home/School	Birdsgrove Nursing Home, Warfield Road, Bracknell
Bracknell Forest	Inglemere House	RG45 7NW	Hospital/Res Home/School	Inglemere House, 58 Waterloo Road, Crowthorne
Bracknell Forest	Slate House Residential Home	GU47 9AN	Hospital/Res Home/School	The Slate House, Slate House Rest Home, 26 Wellington Road, Sandhurst
Bracknell Forest	The Motarboard Nursery School	RG42 1GG	Hospital/Res Home/School	Mortar Board Nursery, Berkshire Guide Centre, Windlesham Road, Bracknell
Bracknell Forest	Harts Leap (Sandhurst) Ltd	GU47 8ET	Hospital/Res Home/School	Harts Leap Independant Hospital, Harts Leap Independent Hospital, 5 Windrush Heights, Sandhurst
Bracknell Forest	Far End	RG45 7QD	Hospital/Res Home/School	Wokingham Road, Crowthorne
Bracknell Forest	Dimensions	GU47 0TE	Hospital/Res Home/School	Spring Cottage, 48 Yeovil Road, Owlsmoor, Sandhurst
Bracknell Forest	Crossways Care Home	GU47 0PZ	Hospital/Res Home/School	Crossways Rest Home, Crossways Residential Care Home, 306 Yorktown Road, College Town, Sandhurst
Bracknell Forest	Haldane House	GU47 9BW	Hospital/Res Home/School	Haldane House Nursing Home, 127 Yorktown Road, Sandhurst
Bracknell Forest	Hilton Bracknell	RG12 0QJ	Hotel/ Pub/Guest House	Hilton National Hotel, Bagshot Road, Bracknell
Bracknell Forest	Harvester Horse & Groom	RG12 9RB	Hotel/ Pub/Guest House	The Horse And Groom, Bagshot Road, Bracknell
Bracknell Forest	The Royal Oak Pub	RG12 2NN	Hotel/ Pub/Guest House	The Royal Oak, Bay Road, Bracknell
Bracknell Forest	Woodcutters Pub	RG12 0XS	Hotel/ Pub/Guest House	Woodcutters Public House, 2 Bere Road, Bracknell
Bracknell Forest	Tanglewood Bed and Breakfast	SL5 8RF	Hotel/ Pub/Guest House	Tanglewood, Birch Lane, Ascot
Bracknell Forest	Stirrups Hotel Limited	RG42 6LD	Hotel/ Pub/Guest House	Stirrups Country House Hotel, Bracknell Road, Warfield, Bracknell
Bracknell Forest	Blue Lion	RG12 9DB	Hotel/ Pub/Guest House	The Broad Lane, Bracknell
Bracknell Forest	The Cannie Man	RG12 7RF	Hotel/ Pub/Guest House	Bywood, Bracknell
Bracknell Forest	Grange Bracknell Hotel	RG12 1DF	Hotel/ Pub/Guest House	The 28A Charles Square, Bracknell
Bracknell Forest	The Cricketers	RG42 6JT	Hotel/ Pub/Guest House	Cricketers Lane, Warfield, Bracknell
Bracknell Forest	Dial House Hotel Ltd	RG45 6DL	Hotel/ Pub/Guest House	Dial House Hotel, 62 Dukes Ride, Crowthorne
Bracknell Forest	GOLD CUP	SL5 8JN	Hotel/ Pub/Guest House	The 102 Fernbank Road, Ascot
Bracknell Forest	Stag and Hounds	RG42 4HA	Hotel/ Pub/Guest House	Stag and Hounds Pub, The Forest Road, Binfield, Bracknell
Bracknell Forest	Plough & Harrow	RG42 6AE	Hotel/ Pub/Guest House	The Plough and Harrow, Forest Road, Newell Green Warfield, Bracknell
Bracknell Forest	Holly House	RG12 2JR	Hotel/ Pub/Guest House	Goughs Lane, Bracknell
Bracknell Forest	WILLIAM TWIGG	RG12 8UX	Hotel/ Pub/Guest House	The Great Hollands Square, Bracknell
Bracknell Forest	JD Wetherspoon plc	RG12 1BP	Hotel/ Pub/Guest House	The Old Manor, Grenville Place, Bracknell
Bracknell Forest	Cranbourne Winkfield , Royal British Leg	SL4 2EE	Hotel/ Pub/Guest House	Cranbourne Winkfield, The Cranbourne And Winkfield Royal British Legion Hall, Hatchet Lane, Winkfield, Windsor
Bracknell Forest	The Old Hatchet	SL4 2EE	Hotel/ Pub/Guest House	Hatchet Lane, Winkfield, Windsor
Bracknell Forest	The Homestead (Crowthorne) Ltd	RG45 7BX	Hotel/ Pub/Guest House	The Homestead Ltd, 18 Heath Hill Road North, Crowthorne
Bracknell Forest	Neil Fraser Ellis	RG12 1DP	Hotel/ Pub/Guest House	The Bull, 56 High Street, Bracknell
Bracknell Forest	Holdens Inn Ltd/The Red Lion	RG12 1DS	Hotel/ Pub/Guest House	Red Lion, The Red Lion, High Street, Bracknell
Bracknell Forest	The Bird in Hand	GU47 8LQ	Hotel/ Pub/Guest House	High Street, Little Sandhurst, Sandhurst
Bracknell Forest	The Dukes Head	GU47 8EB	Hotel/ Pub/Guest House	45 High Street, Sandhurst
Bracknell Forest	JOHN NIKE LEISURESPORT COMPLEX	RG12 8TN	Hotel/ Pub/Guest House	John Nike Leisuresport Ltd, Bracknell Ice Rink And Ski Centre, John Nike Way, Binfield, Bracknell
Bracknell Forest	Coppid Beech Hotel	RG12 8TF	Hotel/ Pub/Guest House	John Nike Way, Binfield, Bracknell
Bracknell Forest	Silver Birch	RG12 7DE	Hotel/ Pub/Guest House	The Silver Birch, Liscombe, Bracknell
Bracknell Forest	Fines Braywick	RG42 4AB	Hotel/ Pub/Guest House	Fines Bayliwick Hotel, Fines Bayliwick House Hotel, London Road, Binfield, Bracknell
Bracknell Forest	Travelodge	RG12 2UT	Hotel/ Pub/Guest House	The Travel Lodge, London Road, Bracknell
Bracknell Forest	Running Horse	RG12 2UJ	Hotel/ Pub/Guest House	The London Road, Bracknell
Bracknell Forest	Bluebell House	SL4 2DG	Hotel/ Pub/Guest House	Lovel Lane, Winkfield, Windsor
Bracknell Forest	The Winkfield	SL4 2ES	Hotel/ Pub/Guest House	Lovel Road, Winkfield, Windsor
Bracknell Forest	Ascot INNs Limited	SL5 8PU	Hotel/ Pub/Guest House	The Royal Hunt, 177 New Road, Ascot
Bracknell Forest	The Golden Retriever	RG40 3DR	Hotel/ Pub/Guest House	Nine Mile Ride, Wokingham
Bracknell Forest	The Boot	RG12 2LU	Hotel/ Pub/Guest House	48 Park Road, Bracknell
Bracknell Forest	Admiral Cunningham	RG42 1TU	Hotel/ Pub/Guest House	Priestwood Court Road, Bracknell
Bracknell Forest	Newtown Pippin	RG12 9LR	Hotel/ Pub/Guest House	The Ralphs Ride, Bracknell
Bracknell Forest	Holden Inns Ltd	RG12 7LS	Hotel/ Pub/Guest House	Golden Farmer, Reeds Hill, Bracknell
Bracknell Forest	The Roebuck	RG42 4AJ	Hotel/ Pub/Guest House	St Marks Road, Binfield, Bracknell
Bracknell Forest	White Gates	RG42 4AT	Hotel/ Pub/Guest House	Whitegate Hotel, Whitegates, St Marks Road, Binfield, Bracknell
Bracknell Forest	Goose at the Station	RG12 1HY	Hotel/ Pub/Guest House	The Goose, Station Road, Bracknell
Bracknell Forest	Admiral Cunningham	RG42 1XY	Hotel/ Pub/Guest House	The Admirals Inn Guest House, Admirals Inn Guest House, 27 Stoney Road, Bracknell
Bracknell Forest	White Swan	GU47 9BU	Hotel/ Pub/Guest House	The Swan Lane, Sandhurst
Bracknell Forest	Jack O Newbury	RG42 5PH	Hotel/ Pub/Guest House	Jack O'newbury, Terrace Road North, Binfield, Bracknell
Bracknell Forest	Griffin Inns	RG42 5JA	Hotel/ Pub/Guest House	The Victoria Arms, Terrace Road North, Binfield, Bracknell
Bracknell Forest	The Winning Post	SL4 4SW	Hotel/ Pub/Guest House	Winkfield Street, Winkfield, Windsor
Bracknell Forest	Elizabeth House Hotel Limited	RG42 1PB	Hotel/ Pub/Guest House	Elizabeth House Bed And Breakfast, Elizabeth House, Wokingham Road, Bracknell
Bracknell Forest	Mark Dowle	RG42 1PB	Hotel/ Pub/Guest House	Morrisons Guest House, Wokingham Road, Bracknell
Bracknell Forest	Tenterden Guest House	RG42 1PB	Hotel/ Pub/Guest House	Tenterden, Wokingham Road, Bracknell
Bracknell Forest	The Bridge	RG42 1PP	Hotel/ Pub/Guest House	The Bridge House, Wokingham Road, Bracknell
Bracknell Forest	Weather Vane	RG42 1NA	Hotel/ Pub/Guest House	Weather Vane / Brewers Fayre, The Wokingham Road, Bracknell
Bracknell Forest	Duke Of Ediniburgh Ltd	SL4 2DP	Hotel/ Pub/Guest House	The Duke Of Edinburgh, Woodside Road, Winkfield, Windsor
Bracknell Forest	The Jolly Farmer	GU47 0PX	Hotel/ Pub/Guest House	Jolly Farmer, Yorktown Road, College Town, Sandhurst
Bracknell Forest	Swords Bar	GU47 0HL	Hotel/ Pub/Guest House	Royal Military Academy, Yorktown Road, College Town, Sandhurst
Bracknell Forest	Colours Bar	GU47 0HL	Hotel/ Pub/Guest House	Royal Military Academy, Yorktown Road, College Town, Sandhurst
Bracknell Forest	Qaboos Bar	GU47 0HL	Hotel/ Pub/Guest House	Qaboos Pavilion Bar, Royal Military Academy, Yorktown Road, College Town, Sandhurst
Bracknell Forest	King Hussain Pavillion Bar	GU47 0HL	Hotel/ Pub/Guest House	King Hussains Pavillion Bar, Royal Military Academy, Yorktown Road, College Town, Sandhurst
Bracknell Forest	The Village Inn	GU47 9DX	Hotel/ Pub/Guest House	21 Yorktown Road, Sandhurst
Bracknell Forest	The Wellington Arms	GU47 9BN	Hotel/ Pub/Guest House	203 Yorktown Road, Sandhurst
Bracknell Forest	Freixenet UK	RG45 6LS	Importer	23 Wellington Business Park, Dukes Ride, Crowthorne
Bracknell Forest	Kazari Ltd	RG12 0TU	Importer	6 Tamworth, Bracknell
Bracknell Forest	The Wayz	RG12 9ET	Leisure Premises	Bracknell Forest Homes, Calfridus Way, Bracknell
Bracknell Forest	C/o Winkfield Parish Council	SL5 8JA	Leisure Premises	Ascot Jubilee Pavilion, Ascot Jubilee Recreation Ground, Goaters Road, Ascot
Bracknell Forest	Great Hollands Community Social Club	RG12 8UX	Leisure Premises	Great Hollands Community Centre, Great Hollands Square, Bracknell
Bracknell Forest	Ladbrokes	RG12 1LL	Leisure Premises	Ladbrokes, 14 High Street, Bracknell
Bracknell Forest	Very Vending	RG12 7JQ	Leisure Premises	Very Vending, Coral Reef Water World, Nine Mile Ride, Bracknell
Bracknell Forest	EASTHAMPSTEAD & WILDRIDINGS COMM CENTRE	RG12 7BH	Leisure Premises	Easthampstead Community Centre, Rectory Lane, Bracknell
Bracknell Forest	Olive You	RG42 6LD	Market	The Barn, Handpost Farm, Bracknell Road, Warfield, Bracknell
Bracknell Forest	Dudmans	RG12 1DT	Market	Dudmans Of Bracknell, Stallholder, Market Place, Bracknell
Bracknell Forest	Pink & Lilac	RG12 2QA	Market	12 Scott Terrace, Bracknell
Bracknell Forest	Little Popcorn Co	RG12 9YW	Market Stall	Little Popcorn, 23 Fawler Mead, Bracknell
Bracknell Forest	Farm Fayre Broadmoor	RG45 7LA	Market Stall	Bob Rockell (Stallholder), Street Record, Lower Broadmoor Road, Crowthorne
Bracknell Forest	Peter's Plaice	RG12 1DT	Market Stall	Peter's Place, Bracknell Market, Market Place, Bracknell
Bracknell Forest	Bagshot Kebab Van		Mobile Traders	Kings Kebabs, Humphries Yard, Bagshot Road, Bracknell
Bracknell Forest	The Flying Duck	SL4 4RX	Mobile Traders	Tally Ho Farm, Crouch Lane, Winkfield, Windsor
Bracknell Forest	Kebab Kitchen		Mobile Traders	Street Record, Crown Row, Bracknell
Bracknell Forest	Sammy's Kebabs		Mobile Traders	Sammys Kebabs, Street Record, Easthampstead Road, Bracknell
Bracknell Forest	Hunger Solutions Ltd Has Rumbly Tums	RG12 1NS	Mobile Traders	Rumbly Tums Mobile Trader, Wickes Building Supplies Limited, Easthampstead Road, Bracknell
Bracknell Forest	BeBe's	RG42 5NE	Mobile Traders	Plot 4, Caravan Storage Land, Hazelwood Lane, Binfield, Bracknell
Bracknell Forest	Ozzy's Kebabs		Mobile Traders	Street Record, Lovelace Road, Bracknell
Bracknell Forest	Southern counties Limited	RG42 6EJ	Mobile Traders	Southern Counties, Moss End Garden Centre, Maidenhead Road, Warfield, Bracknell
Bracknell Forest	Best Kebab		Mobile Traders	The Street Record, Marshall Road, Sandhurst
Bracknell Forest	Wendy's Burger Van	RG12 8TD	Mobile Traders	Wendy Harvey, Buckhurst Moors, Moor Lane, Binfield, Bracknell
Bracknell Forest	Mr T Kose		Mobile Traders	Kose Kebabs, Street Record, Ringmead, Birch Hill, Bracknell
Bracknell Forest	Butlers Coffee	RG42 4DJ	Mobile Traders	Home Cottage, 2 Terrace Road South, Binfield, Bracknell
Bracknell Forest	The Happy Plaice		Mobile Traders	0 Victoria Road, Owlsmoor, Sandhurst
Bracknell Forest	Rumbly Tums	RG12 8UW	Mobile Traders	158 Viking, Bracknell
Bracknell Forest	The Happy Plaice	RG40 3DJ	Mobile Traders	Happy Plaice, Houghtons Folly, Waterloo Road, Wokingham
Bracknell Forest	Willy Dog	RG42 5RH	Mobile Traders	Park Farm Cottage, West End Lane, Warfield, Bracknell
Bracknell Forest	Manugistics (UK) Ltd	RG12 1PU	Office block	3 Downshire Way, Bracknell
Bracknell Forest	CIMAGE INTERNATIONAL LTD	RG12 1YQ	Office block	Cimage Enterprise Systems Ltd, Inspired, Easthampstead Road, Bracknell
Bracknell Forest	BARCLAYS BANK PLC	RG12 1DR	Office block	1 High Street, Bracknell
Bracknell Forest	GIRL GUIDES CENTRE	RG42 1TU	Office block	Priestwood Youth Centre, Priestwood Community Centre, Priestwood Court Road, Bracknell
Bracknell Forest	EASTHAMPSTEAD HOUSE STAFF RESTAURANT	RG12 1AQ	Office block	BFBC Catering, Easthampstead House, Town Square, Bracknell
Bracknell Forest	Little Smiles Child Care	RG12 9NX	Other	Little Smiles Child, 10 Abbey Close, Bracknell
Bracknell Forest	Claire Milton	RG42 2BY	Other	41 Agar Crescent, Bracknell
Bracknell Forest	Lianne Dawkins Childcare	GU47 9BP	Other	Lianne Dawkins, 5 Albion Road, Sandhurst
Bracknell Forest	Ms Claire Croft	RG42 3DS	Other	13 All Saints Rise, Warfield, Bracknell
Bracknell Forest	Mrs Sharon Dyer	RG42 3SP	Other	Pooh Corner, 71 All Saints Rise, Warfield, Bracknell
Bracknell Forest	WASPS	RG42 3SS	Other	Wasps at Warfield, All Saints Rise, Warfield, Bracknell
Bracknell Forest	Wendy Molloy	RG12 8QZ	Other	95 Appledore, Bracknell
Bracknell Forest	Kerry Mott	GU47 0UD	Other	11 Appletree Way, Owlsmoor, Sandhurst
Bracknell Forest	Michelle Parry	RG12 7SA	Other	23 Arncliffe, Bracknell
Bracknell Forest	Samantha Broomfield	GU47 9RW	Other	28 Atrebatti Road, Sandhurst
Bracknell Forest	Erica Davis	RG12 2JQ	Other	Mrs Davis, 6 Avon Grove, Bracknell
Bracknell Forest	Carol-Marie Verster	RG12 8SD	Other	3 Aysgarth, Bracknell
Bracknell Forest	Victoria Draper	RG12 8SD	Other	6 Aysgarth, Bracknell
Bracknell Forest	Turnstone Support	RG12 8SE	Other	81 Aysgarth, Bracknell
Bracknell Forest	Yvonne Rance	RG12 9SE	Other	Sports Centre Pre- School, Bracknell Leisure Centre, Bagshot Road, Bracknell
Bracknell Forest	Kristina Ward-Horner	RG12 7HY	Other	38 Balfour Crescent, Bracknell
Bracknell Forest	Dawn Warner	RG12 7HY	Other	58 Balfour Crescent, Bracknell
Bracknell Forest	Karen Smith	GU47 0UN	Other	22 Balliol Way, Owlsmoor, Sandhurst
Bracknell Forest	Ms Samantha Griffiths	RG12 0QL	Other	Samantha Griffiths, 33 Banbury, Bracknell
Bracknell Forest	June Hopkinson	RG42 3UA	Other	Junes Juniors, 29 Bedfordshire Down, Warfield, Bracknell
Bracknell Forest	Binfield CE Primary School	RG42 4EW	Other	School Kitchen, Binfield Church Of England Primary School, Benetfeld Road, Binfield, Bracknell
Bracknell Forest	Monique Phllis Vickers	SL5 8EU	Other	Monique Vickers, 4 Blackmoor Close, Ascot
Bracknell Forest	Katharine Fahey	SL5 8EL	Other	29 Blackmoor Wood, Ascot
Bracknell Forest	Lois Harris Childminder	RG42 4UN	Other	The Acorns, 4 Blamire Drive, Binfield, Bracknell
Bracknell Forest	Michelle Harvey	RG42 4UH	Other	2 Blount Crescent, Binfield, Bracknell
Bracknell Forest	Tracy Bolton	RG12 2PU	Other	4 Bluebell Hill, Bracknell
Bracknell Forest	Angela Ashton	GU47 0XT	Other	Angela Barnett, 1 Bluethroat Close, College Town, Sandhurst
Bracknell Forest	Sally Bottomer	RG12 7GG	Other	6 Boole Heights, Bracknell
Bracknell Forest	Meadowbrook Pre-School	RG42 6BP	Other	Meadowbrook Montessori Pre-School, Bracknell Road, Warfield, Bracknell
Bracknell Forest	Acacia Childminding	RG12 8TY	Other	38 Braeside, Binfield, Bracknell
Bracknell Forest	J Allan	GU47 0QF	Other	56 Branksome Hill Road, College Town, Sandhurst
Bracknell Forest	Cherry Nurseries Ltd	GU47 0QF	Other	Cherrytown Nursery, 67 Branksome Hill Road, College Town, Sandhurst
Bracknell Forest	Xanthe Coles	GU47 0QF	Other	77 Branksome Hill Road, College Town, Sandhurst
Bracknell Forest	The Alders Childrens Centre	GU47 0QF	Other	Alder & Chestnuts Children Centre, College Town Infant School, Branksome Hill Road, College Town, Sandhurst
Bracknell Forest	Samantha Jefferies	RG12 9ED	Other	7 Brattain Court, Bracknell
Bracknell Forest	Miss Claire Faulkner	RG42 2HN	Other	Claire Faulkner, 2 Braybrooke Road, Bracknell
Bracknell Forest	Mrs Julie Ellen Pratt	RG42 1UJ	Other	4 Brook Green, Bracknell
Bracknell Forest	Amanda Dresou	RG45 7DS	Other	3 Brookers Corner, Crowthorne
Bracknell Forest	Mrs Angela Harper	GU47 8PW	Other	32 Broom Acres, Sandhurst
Bracknell Forest	Mrs K Wilby	RG12 2PZ	Other	K Wilby, 34 Brownrigg Crescent, Bracknell
Bracknell Forest	Mrs Tracy Jane McCarthy	RG12 7YY	Other	Tracy McCarthy, 21 Brunswick, Bracknell
Bracknell Forest	Rachel's Childminding	RG12 7YY	Other	47 Brunswick, Bracknell
Bracknell Forest	Jackie Richardson	RG12 0GJ	Other	Jacqueline Richardson, 8 Bruton Way, Bracknell
Bracknell Forest	Kim Hughes	RG12 0GJ	Other	Kim Marie Hughes, 18 Bruton Way, Bracknell
Bracknell Forest	Maria Illingworth	RG12 7PE	Other	4 Budham Way, Bracknell
Bracknell Forest	Charlotte Hand	GU47 0XL	Other	15 Burghead Close, College Town, Sandhurst
Bracknell Forest	Mrs Emma Chamberlain	RG12 7RF	Other	58 Bywood, Bracknell
Bracknell Forest	Gretty Suarez	RG42 3AF	Other	1 Caesars Gate, Warfield, Bracknell
Bracknell Forest	Sarah Daniels	RG12 9ET	Other	46 Calfridus Way, Bracknell
Bracknell Forest	Elizabeth Hichens	RG42 7NT	Other	41 Carnation Drive, Winkfield Row, Bracknell
Bracknell Forest	Bar Torino	RG12 1DF	Other	26 Charles Square, Bracknell
Bracknell Forest	Katy Fisher	RG12 0XF	Other	43 Charterhouse Close, Bracknell
Bracknell Forest	Margaret Eddy	RG12 0GP	Other	54 Chesterblade Lane, Bracknell
Bracknell Forest	Becky Prangley	GU47 8NG	Other	48 Cheviot Road, Sandhurst
Bracknell Forest	Catherine Phillips	RG12 7YN	Other	44 Claverdon, Bracknell
Bracknell Forest	College Town Montessori Nursey	GU47 0RD	Other	College Town Montessori, 117 College Road, College Town, Sandhurst
Bracknell Forest	Turnstone Support	GU47 0RQ	Other	234A College Road, College Town, Sandhurst
Bracknell Forest	M Bootlawd	GU47 0RJ	Other	Marion Bootland, 244 College Road, College Town, Sandhurst
Bracknell Forest	Philippa Telfer	RG42 5HW	Other	7 Coote Close, Binfield, Bracknell
Bracknell Forest	Corrina Lane	RG42 3SF	Other	4 Corn Croft, Warfield, Bracknell
Bracknell Forest	Whitegrove Youth and Community Centre	RG42 3JP	Other	Whitegrove, Youth And Community Centre, 3 County Lane, Warfield, Bracknell
Bracknell Forest	Angela Susan George	RG42 1FU	Other	Angela George, 11 Coves Farm Wood, Binfield, Bracknell
Bracknell Forest	Sue Ryder Charity	RG12 1AF	Other	Sue Ryder, 6 Crossway, Bracknell
Bracknell Forest	Londis	RG12 0TH	Other	6 Crown Row, Bracknell
Bracknell Forest	The Parish Centre	RG12 7ER	Other	Crowthorne Road, Bracknell
Bracknell Forest	Bramley Wood Nursery	RG12 7AR	Other	Bramleywood Day Nursery, Crowthorne Road North, Bracknell
Bracknell Forest	New Covenant Pentecostal Church	RG12 7AU	Other	Crowthorne Road North, Bracknell
Bracknell Forest	Tracy Devlin	RG42 4DF	Other	18 Culvercroft, Binfield, Bracknell
Bracknell Forest	Karen Currie	RG12 0UJ	Other	2 Dalcross, Bracknell
Bracknell Forest	Bridget Hayes	RG12 0UJ	Other	3 Dalcross, Bracknell
Bracknell Forest	Linda Jefferies	RG12 2ND	Other	5 Dashwood Close, Bracknell
Bracknell Forest	Tracey Louise Boxsey	RG12 7SL	Other	Tracey Boxsey, 16 Deepdale, Bracknell
Bracknell Forest	Sarah Louise Spicer	RG12 7HG	Other	6 Donnybrook, Bracknell
Bracknell Forest	Racheal Waistell	RG12 7HG	Other	63 Donnybrook, Bracknell
Bracknell Forest	Geraldine Cummins	RG12 9EY	Other	Geraldine Cummings, 23 Drovers Way, Bracknell
Bracknell Forest	Sarah Daniels Childcare	RG12 9EY	Other	Sarah Daniels, 25 Drovers Way, Bracknell
Bracknell Forest	Sweet Times	RG45 6LT	Other	24 Dukes Ride, Crowthorne
Bracknell Forest	Kids Inc Nurseries	RG45 6NS	Other	Kids inc Nursery, 59-61 Dukes Ride, Crowthorne
Bracknell Forest	Wellington College Enterprises Ltd	RG45 7PT	Other	School Club, Wellington College, Dukes Ride, Crowthorne
Bracknell Forest	Wellington College Enterprises Ltd	RG45 7PT	Other	Creche, Wellington College, Dukes Ride, Crowthorne
Bracknell Forest	Wellington College Enterprises Ltd	RG45 7PT	Other	The Holiday Club, Wellington College, Dukes Ride, Crowthorne
Bracknell Forest	Heather Woad	RG42 4UJ	Other	71 Dunford Place, Binfield, Bracknell
Bracknell Forest	Bracknell Day Services	RG12 2UP	Other	Bracknell Training Centre, Eastern Road, Bracknell
Bracknell Forest	Sherrie Ann Bennett	RG12 9SZ	Other	Patchworks Minding, 58 Elizabeth Close, Bracknell
Bracknell Forest	Jean Belsom,	RG12 9GZ	Other	Jean Belsom, 4 Epping Way, Bracknell
Bracknell Forest	Helen Hayden	RG12 7NF	Other	9 Evedon, Bracknell
Bracknell Forest	Cakeopia	RG42 1PF	Other	63 Farley Copse, Binfield, Bracknell
Bracknell Forest	J & S Meats	SL5 8JR	Other	J & S Meats (Ascot), 2 Royal Hunt House, Fernbank Road, Ascot
Bracknell Forest	Sarah Bradshaw	RG12 8AS	Other	8 Fieldfare Drive, Bracknell
Bracknell Forest	Sue Fletcher	RG12 9SB	Other	37 Firlands, Bracknell
Bracknell Forest	Rebecca Stevens	RG12 9YL	Other	Miss R T Stevens, 76 Fordwells Drive, Bracknell
Bracknell Forest	Allyson Barlow, Childminder	SL5 8DW	Other	Allyson Barlow, Lavenir, 5 Forest Close, Ascot
Bracknell Forest	Wyevale Binfield Garden Centre	RG42 4HA	Other	Wyevale Garden Centre, Forest Road, Binfield, Bracknell
Bracknell Forest	Ms J Lowles	GU47 0XF	Other	J Lowles, 9 Fortrose Close, College Town, Sandhurst
Bracknell Forest	2nd Bracknell Scout Group	RG12 2RS	Other	The Scout Hut, Freeborn Way, Bracknell
Bracknell Forest	Elizabeth Cann	RG12 0TQ	Other	21 Frensham, Bracknell
Bracknell Forest	Marie Cobb	RG12 7HT	Other	Maria Cobb, 12 Furzemoors, Bracknell
Bracknell Forest	Lindsay Balaam	RG12 9AU	Other	13 Goodways Drive, Bracknell
Bracknell Forest	Carolyn Weighill	RG12 9AU	Other	37 Goodways Drive, Bracknell
Bracknell Forest	Jacqueline Myall	GU47 8NH	Other	56 Grampian Road, Sandhurst
Bracknell Forest	The Breakfast & After School Club	GU47 8NQ	Other	Breakfast, After School & Hol Club, New Scotland Hill Primary School, Grampian Road, Sandhurst
Bracknell Forest	Grant Road Childcare	RG45 7JQ	Other	11 Grant Road, Crowthorne
Bracknell Forest	Emily Ingram	RG12 7WH	Other	96 Greenham Wood, Bracknell
Bracknell Forest	Hannah's Childminding Services	RG12 7WH	Other	Hannahs Childminding Services, 114 Greenham Wood, Bracknell
Bracknell Forest	Stacey Roberts Childminding Services	RG42 2FB	Other	4 Greystock Road, Warfield, Bracknell
Bracknell Forest	The Pine Community Centre	RG12 7WX	Other	The Hanworth Social Club Ltd., Hanworth Community Centre, Hanworth Road, Bracknell
Bracknell Forest	Gemma Kemp- Childminder	RG42 2DR	Other	Gemma Kemp, 14 Hart Close, Bracknell
Bracknell Forest	Little People Childcare	GU47 0UR	Other	Little People Childminder, 101 Harvard Road, Owlsmoor, Sandhurst
Bracknell Forest	Crowthorne Parish Hall	RG45 7BN	Other	Heath Hill Road South, Crowthorne
Bracknell Forest	Gail Fazalerley	RG12 0TA	Other	56 Helmsdale, Bracknell
Bracknell Forest	Kate Greaves	RG12 7ZT	Other	38 Herondale, Bracknell
Bracknell Forest	The Ark Pre School	RG45 7AT	Other	The Ark Pre-School, (Church Hall) 144 High Street, Crowthorne
Bracknell Forest	Gateway Supermarket PVT LTD	RG45 7AP	Other	G.S Supermarkets, 240 High Street, Crowthorne
Bracknell Forest	Caroline Jennings	GU47 8DY	Other	48 High Street, Sandhurst
Bracknell Forest	SWAAY	RG12 7ZZ	Other	19 Hillberry, Bracknell
Bracknell Forest	Sally Ann Downey	RG12 7ZZ	Other	29 Hillberry, Bracknell
Bracknell Forest	Ms P Touchin	RG42 2JS	Other	Miss P Touchin, 11 Hoffman Close, Warfield, Bracknell
Bracknell Forest	Jenny Cooper	RG12 8XF	Other	75 Holbeck, Bracknell
Bracknell Forest	Teddies Bracknell	RG12 0XQ	Other	Teddies Nurseries Ltd, 3-5 Horndean Road, Bracknell
Bracknell Forest	Sarah's Childminding	GU47 0YZ	Other	47 Horsham Road, Owlsmoor, Sandhurst
Bracknell Forest	Fiona Lyndon	RG42 2DQ	Other	Fiona Lyndon Childminder, 57 Horsneile Lane, Bracknell
Bracknell Forest	Susan Lewis	RG12 7ZU	Other	51 Inchwood, Bracknell
Bracknell Forest	Terrie Doyle	GU47 9RD	Other	17 Isis Way, Sandhurst
Bracknell Forest	Very Vending	RG12 7ZA	Other	Very Vending, 115 Jameston, Bracknell
Bracknell Forest	Nicola Hunt	RG12 7ZA	Other	129 Jameston, Bracknell
Bracknell Forest	Binfield Pre-School	RG12 2BH	Other	Recreation Ground, Jocks Lane, Bracknell
Bracknell Forest	Catering by Sally	RG12 8TN	Other	Catering by Sally (restaurant), Bracknell Ice Rink And Ski Centre, John Nike Way, Binfield, Bracknell
Bracknell Forest	Lightfoots Filling Station	RG12 8TN	Other	Shell, John Nike Way, Binfield, Bracknell
Bracknell Forest	Shallina Rickards	RG12 0TN	Other	31 Keepers Coombe, Bracknell
Bracknell Forest	Clare Holzman	RG42 2EX	Other	48 Kennel Lane, Bracknell
Bracknell Forest	Amanda Jane Bushell	GU47 0XQ	Other	Amanda Bushell, 8 Kilmuir Close, College Town, Sandhurst
Bracknell Forest	Mrs G Wood	RG12 0UD	Other	13 Kimmeridge, Bracknell
Bracknell Forest	Zoe Keen	RG42 1XB	Other	2 Kingsmere Road, Bracknell
Bracknell Forest	Mrs Amanda Wilkinson	RG12 7ZS	Other	Amanda Wilkinson, 32 Knightswood, Bracknell
Bracknell Forest	Jean Sadler	RG12 7ZS	Other	Jean Underwood, 38 Knightswood, Bracknell
Bracknell Forest	Anne Burgess	RG12 7DF	Other	3 Kyle Close, Bracknell
Bracknell Forest	Bracknell Cricket Club	RG12 9AN	Other	Bracknell Cricket Club, Larges Lane, Bracknell
Bracknell Forest	Mary Gilchrist, Childminder	RG12 9YX	Other	Mary Gilchrist, 19 Leafield Copse, Bracknell
Bracknell Forest	KOOSA Kids After School Club	RG12 7WW	Other	Koosa Kids Ltd (After School Club), Birch Hill Primary School, Leppington, Bracknell
Bracknell Forest	Little Blossoms Childcare	RG12 2SW	Other	Holly Spring Infants School, Lily Hill Road, Bracknell
Bracknell Forest	Kate Mullender	RG42 1SG	Other	4 Longmoors, Bracknell
Bracknell Forest	Sarah Kimani	RG12 9RY	Other	Sarah Kimani Childminder, 7 Lytchett Minster Close, Bracknell
Bracknell Forest	The Fitness Warehouse	RG12 1JG	Other	Fitness Warehouse, 11 Market Street, Bracknell
Bracknell Forest	Dezire Ltd	RG12 1JG	Other	Empire / Club 8, 14 Market Street, Bracknell
Bracknell Forest	Carole Robertson	GU47 8HG	Other	8 Mason Place, Sandhurst
Bracknell Forest	Katie Louise Brown	RG42 1UE	Other	49 Meadow Way, Bracknell
Bracknell Forest	Play and Learn Childminding	RG42 7TD	Other	Play & Learn Childminding, 30 Merlin Clove, Winkfield Row, Bracknell
Bracknell Forest	Mrs Elaine Scott	GU47 0TL	Other	Elaine Scott, 13 Millins Close, Owlsmoor, Sandhurst
Bracknell Forest	Clair Haynes	GU47 0TL	Other	18 Millins Close, Owlsmoor, Sandhurst
Bracknell Forest	Mrs Kay Scott	RG42 1TH	Other	Kay Scott, 140 Moordale Avenue, Bracknell
Bracknell Forest	KOOSA Kids After School Club	RG42 1SY	Other	Koosa Kids Ltd (After School Club), Meadow Vale Primary School, Moordale Avenue, Bracknell
Bracknell Forest	Gillian Spence	RG42 4UG	Other	19 Munday Court, Binfield, Bracknell
Bracknell Forest	Belinda Norris	RG45 7EN	Other	Belinda Norris Childminding, 24 Napier Close, Crowthorne
Bracknell Forest	Mr Bread the Baker	RG45 7EJ	Other	41 Napier Road, Crowthorne
Bracknell Forest	Melrose	SL5 8PP	Other	Alexandra Cutting, 176 New Road, Ascot
Bracknell Forest	Catherine Davies, Childminder	RG12 9PY	Other	Catherine Davies, 7 Nightingale Crescent, Bracknell
Bracknell Forest	Mrs Zosima Robbins	RG12 7WR	Other	Zosima Robbins, 19 Northcott, Bracknell
Bracknell Forest	Kristen King	RG12 7WR	Other	31 Northcott, Bracknell
Bracknell Forest	SWAAY	RG12 7WS	Other	88 Northcott, Bracknell
Bracknell Forest	Laura Cowie	GU47 0SJ	Other	80 Oak Avenue, Owlsmoor, Sandhurst
Bracknell Forest	Cheryl Bentley	GU47 0SQ	Other	91 Oak Avenue, Owlsmoor, Sandhurst
Bracknell Forest	Kazza Kids Childcare	RG12 0TG	Other	Kazza Kid Childcare, 67 Oakdale, Bracknell
Bracknell Forest	Kirsty Foster	RG12 0UF	Other	71 Oldstead, Bracknell
Bracknell Forest	Penny Williams	RG42 7PX	Other	4 Osmans Close, Winkfield Row, Bracknell
Bracknell Forest	Jen's House	RG12 8AT	Other	1 Osprey Avenue, Bracknell
Bracknell Forest	Mrs Kate Whiting	GU47 0SD	Other	Kate Whiting, Linden, 27 Owlsmoor Road, Owlsmoor, Sandhurst
Bracknell Forest	Anna Mohammed	GU47 9AA	Other	18 Park Road, Sandhurst
Bracknell Forest	Michelle Bradley	RG12 8AH	Other	11 Partridge Close, Bracknell
Bracknell Forest	Hardeep Pottinger (Childminder)	RG12 7RD	Other	Hardeep Pottinger, 3 Pembroke, Bracknell
Bracknell Forest	The Teepee Day Nursery	RG12 7RD	Other	Pembroke, Bracknell
Bracknell Forest	Rowan Childrens Centre	RG12 7JZ	Other	Pond Moor Road, Bracknell
Bracknell Forest	Vanessa Cook	RG42 5HY	Other	2 Pound Place, Binfield, Bracknell
Bracknell Forest	Stacy Rankin	RG42 5HY	Other	9 Pound Place, Binfield, Bracknell
Bracknell Forest	Priestwood Under 5's	RG42 1TU	Other	Priestwood Community Centre, Priestwood Court Road, Bracknell
Bracknell Forest	Amanda Wild	GU47 8PL	Other	2 Primrose Way, Sandhurst
Bracknell Forest	Mrs Nanette Standing	SL5 8NQ	Other	Nanette Standing, 41 Prince Andrew Way, Ascot
Bracknell Forest	Love Coffee	RG12 1LS	Other	9A Princess Square, Bracknell
Bracknell Forest	Sharon Harman	RG12 8AB	Other	1 Ptarmigan Heights, Bracknell
Bracknell Forest	Mrs Maria Creech	RG12 8GE	Other	Maria Ceech, 12 Ramsbury Close, Bracknell
Bracknell Forest	Blendavenda	RG12 9DA	Other	Avignon, Ranelagh Drive, Bracknell
Bracknell Forest	Glenfield House	RG12 7BD	Other	BFC Supported Housing Unit, Rectory Close, Bracknell
Bracknell Forest	Lloyds Pharmacy	RG12 7BN	Other	8 Rectory Row, Rectory Lane, Bracknell
Bracknell Forest	Bracknell Trampoline Centre	RG12 7BA	Other	Brackenhale Trampoline Centre, The Brakenhale School, Rectory Lane, Bracknell
Bracknell Forest	Dee's Childcare	RG12 8YQ	Other	Dees Childcare, 78 Ringwood, Bracknell
Bracknell Forest	Anna Wojas	RG12 7EY	Other	15 Rosedale Gardens, Bracknell
Bracknell Forest	Mrs A J Bowden	RG12 7BU	Other	Mrs Bowden, Lansallos, 7 Rosset Close, Bracknell
Bracknell Forest	Mrs Rachel McGowan	GU47 9RH	Other	Rachel McGowan, 13 Rother Close, Sandhurst
Bracknell Forest	College Nursery	RG12 2JG	Other	The Bracknell And Wokingham College Wick Hill, Sandy Lane, Bracknell
Bracknell Forest	Kelly Chard	RG12 9JR	Other	30 Segsbury Grove, Bracknell
Bracknell Forest	Julie Murrell	GU47 0QS	Other	30 Silver Hill, College Town, Sandhurst
Bracknell Forest	Katherine Ackling	RG12 8WU	Other	16 Silwood, Bracknell
Bracknell Forest	Point Bingo	RG12 1EN	Other	Pointbingo, The Point, Skimped Hill Lane, Bracknell
Bracknell Forest	Bracknell Athletics Club	RG12 7NS	Other	South Hill Road, Bracknell
Bracknell Forest	Mrs Samantha Harris	RG45 7HJ	Other	Samantha Harris, 17 South Meadow, Crowthorne
Bracknell Forest	Kelly McMullen	RG45 7HJ	Other	44 South Meadow, Crowthorne
Bracknell Forest	Elizabeth Jones	RG12 0XL	Other	1 Southwick Court, Bracknell
Bracknell Forest	Baerbel Dorn	SL5 8LZ	Other	41 St Christophers Gardens, Ascot
Bracknell Forest	Mrs Christine Keen	GU47 8HE	Other	Christine Keen, 48 St Michaels Road, Sandhurst
Bracknell Forest	Royal British Legion	RG12 1HA	Other	Stanley Walk, Bracknell
Bracknell Forest	Wooden Hill Breakfast and Aftercare	RG12 8DB	Other	Wooden Hill Primary School, Staplehurst, Bracknell
Bracknell Forest	Rachel McGowan	GU47 0ZB	Other	29 Stubbs Folly, College Town, Sandhurst
Bracknell Forest	Coleen Wiggs	SL5 8BA	Other	Westwood Lodge, Swinley Road, Ascot
Bracknell Forest	Dinky Dragons Childminding Service	RG12 9LZ	Other	8 Tempest Mews, Bracknell
Bracknell Forest	Kathryn Mason	RG42 5JG	Other	Elphinstone, Terrace Road North, Binfield, Bracknell
Bracknell Forest	Bracknell Drama Club	RG12 1BW	Other	Charles Square Car Park, The Ring, Bracknell
Bracknell Forest	Monique Davies	RG42 3DZ	Other	20 Thomas Drive, Warfield, Bracknell
Bracknell Forest	Childrens House Day Nursery Ltd	RG42 5JL	Other	Childrens House Day Nursery, Park Lodge, Tilehurst Lane, Binfield, Bracknell
Bracknell Forest	Annabelle Brooks,Childminder	RG42 2PP	Other	Annabelle Brooks, 3 Tocker Gardens, Warfield, Bracknell
Bracknell Forest	Lisa Hunt	RG42 3SH	Other	Lisa Krista Hunt, 29 Top Common, Warfield, Bracknell
Bracknell Forest	Josephine Bradley	RG45 7LR	Other	6 Towers Drive, Crowthorne
Bracknell Forest	Ms D Gantzer	RG42 2EP	Other	D Gantzer, 21 Trumbull Road, Bracknell
Bracknell Forest	Sarah Edwards	RG12 9HR	Other	Miss S Edwards, 32A Uffington Drive, Bracknell
Bracknell Forest	ARIADNI	RG45 7DR	Other	Turnstone Support, 71 Upper Broadmoor Road, Crowthorne
Bracknell Forest	Marie Allen	RG12 9YZ	Other	Mrs 39 Upshire Gardens, Bracknell
Bracknell Forest	Eleanor Sarah Howard	GU47 8EH	Other	Eleanor Howard, 17 Valley View, Sandhurst
Bracknell Forest	Stace Childminding	GU47 8EH	Other	22 Valley View, Sandhurst
Bracknell Forest	Jennifer Moth	RG12 8UP	Other	18 Vandyke, Bracknell
Bracknell Forest	Mr & Mrs Still	RG12 8UN	Other	61 Viking, Bracknell
Bracknell Forest	Mrs K Rogers	RG42 4UD	Other	Karen Rogers, 27 Wallcroft Close, Binfield, Bracknell
Bracknell Forest	Nicola's Childminding	RG42 3XZ	Other	9 Walsh Avenue, Warfield, Bracknell
Bracknell Forest	Sally Ann Ingram	RG42 3XZ	Other	Sally Ingram, 42 Walsh Avenue, Warfield, Bracknell
Bracknell Forest	Mrs Deborah Parsons	GU47 9EA	Other	Deborah Parsons, 3 Bramley Cottages, Warren Close, Sandhurst
Bracknell Forest	St John The Baptist Parish Church	RG45 7JA	Other	St John The Baptist Church, Waterloo Road, Crowthorne
Bracknell Forest	Mrs Iris Joyce	RG12 8UQ	Other	Iris Joyce, 15 Welbeck, Bracknell
Bracknell Forest	Koosa Kids After School Club	RG12 9NE	Other	Koosa Kids Ltd (After School Club), Harmans Water Primary School, Wellington Drive, Bracknell
Bracknell Forest	Little Blossoms Childcare	RG12 9NE	Other	Harmans Water Primary School, Wellington Drive, Bracknell
Bracknell Forest	Morgan Centre	RG45 7LJ	Other	Crowthorne Parish Council, Wellington Road, Crowthorne
Bracknell Forest	Casa Veronica	SL5 8HU	Other	16 Wentworth Way, Ascot
Bracknell Forest	WASPS	RG42 3QP	Other	Westmorland Park, Westmorland Drive, Warfield, Bracknell
Bracknell Forest	Busy Bees Montessori	RG42 3QP	Other	Westmorland Park Pavilion, Westmorland Drive, Warfield, Bracknell
Bracknell Forest	Sara Devey	GU47 0FR	Other	4 Whistler Grove, College Town, Sandhurst
Bracknell Forest	Nicola Margetts	RG12 9LQ	Other	4 Whistley Close, Bracknell
Bracknell Forest	Miss Susanne Crick	SL5 8LR	Other	Susanne Crick, 30 Whitelands Drive, Ascot
Bracknell Forest	Ms Donna Zimmerman	GU47 0SE	Other	Donna Zimmerman, 5 Whitmore Close, Owlsmoor, Sandhurst
Bracknell Forest	Plus Three Nurseries	RG12 9TZ	Other	Plus Threes Nursery, Martins Heron And The Warren Community Centre, Whitton Road, Bracknell
Bracknell Forest	Carley Perry Childminding	RG42 4UW	Other	Carley Perry, 34 Wilstrode Avenue, Binfield, Bracknell
Bracknell Forest	Kerry Ore, Childminder	RG42 2EL	Other	Kerry Orr, 38 Winchgrove Road, Bracknell
Bracknell Forest	Dolphin Nursery & Pre School	RG42 1PN	Other	Dolphin Nursery, Wokingham Road, Bracknell
Bracknell Forest	Jane Bromfield	RG42 7PR	Other	Jane Broomfield, 9 Woolford Close, Winkfield Row, Bracknell
Bracknell Forest	Elizabeth Nwoseh	RG12 8YE	Other	121 Wordsworth, Bracknell
Bracknell Forest	Age Concern	RG12 0XH	Other	Day Centre, 27 Worlds End Hill, Bracknell
Bracknell Forest	Carousel Nursery School	GU47 0TD	Other	Carousel Playgroup, 75 Yeovil Road, Owlsmoor, Sandhurst
Bracknell Forest	Ms Belinda Aleasini	RG42 3XF	Other	Belinda Alaesini, 55 Yorkshire Place, Warfield, Bracknell
Bracknell Forest	Linsey Joyce	GU47 0RY	Other	240 Yorktown Road, College Town, Sandhurst
Bracknell Forest	STBGFC CATERING	GU47 9BJ	Other	Sandhurst Boys & Girls Football Club, Memorial Ground, Yorktown Road, College Town, Sandhurst
Bracknell Forest	Sandhurst Day Centre	GU47 9BJ	Other	156 Yorktown Road, Sandhurst
Bracknell Forest	Donkey Poo	RG42 1SY	Packer	88 Moordale Avenue, Bracknell
Bracknell Forest	Avedna Ltd	RG12 8AZ	Packer	29 Sparrowhawk Way, Bracknell
Bracknell Forest	Lisa Vigurs	RG42 7NU	Private House usd for Food Bus	18 Aldridge Park, Winkfield Row, Bracknell
Bracknell Forest	The Rosebud Bakery Ltd	GU47 8DX	Private House usd for Food Bus	43 Alford Close, Sandhurst
Bracknell Forest	Hazel Merry	RG42 1PU	Private House usd for Food Bus	8 Anders Corner, Bracknell
Bracknell Forest	Food for Thought	SL5 8EF	Private House usd for Food Bus	48 Audley Way, Ascot
Bracknell Forest	Creation Cakes	RG12 0XB	Private House usd for Food Bus	55 Axbridge, Bracknell
Bracknell Forest	Rhian Sharp	RG12 8SF	Private House usd for Food Bus	126 Aysgarth, Bracknell
Bracknell Forest	MRS BROWN	RG42 2AJ	Private House usd for Food Bus	34 Binfield Road, Bracknell
Bracknell Forest	Elaine's Cupcake Kitchen	RG42 2DS	Private House usd for Food Bus	23 Birchetts Close, Bracknell
Bracknell Forest	Emma's Cakes	GU47 0XS	Private House usd for Food Bus	13 Blackcap Place, College Town, Sandhurst
Bracknell Forest	Joanne Bedford	RG12 8TY	Private House usd for Food Bus	24 Braeside, Binfield, Bracknell
Bracknell Forest	Kerlie's Kitchen	RG12 8TY	Private House usd for Food Bus	26 Braeside, Binfield, Bracknell
Bracknell Forest	Adele Fuller	RG45 7EP	Private House usd for Food Bus	Cambridge Cottage, 49 Cambridge Road, Crowthorne
Bracknell Forest	Mrs Joanne Luckett	GU47 8ND	Private House usd for Food Bus	Joanne Luckett, 29 Chiltern Road, Sandhurst
Bracknell Forest	Swirls So Sweet	RG42 3SQ	Private House usd for Food Bus	1 Chives Place, Warfield, Bracknell
Bracknell Forest	Classicakes Ltd	GU47 0TJ	Private House usd for Food Bus	20 Church Road, Owlsmoor, Sandhurst
Bracknell Forest	Yum Cupcakes and Canapes	RG42 2QN	Private House usd for Food Bus	5 Cooke Rise, Warfield, Bracknell
Bracknell Forest	Lornas Cupcakes	RG42 5HW	Private House usd for Food Bus	Mrs Lorna Newton, 10 Coote Close, Binfield, Bracknell
Bracknell Forest	Michelle Maple Childminding	RG42 3TG	Private House usd for Food Bus	10 Derbyshire Green, Warfield, Bracknell
Bracknell Forest	CHILDMINDER	RG12 9EZ	Private House usd for Food Bus	Mrs Holzman, 61 Drovers Way, Bracknell
Bracknell Forest	Trollopino Retro Cakes	GU47 0GS	Private House usd for Food Bus	7 Elm Court, Durham Road, Owlsmoor, Sandhurst
Bracknell Forest	Carrie's Cakes	RG42 1PF	Private House usd for Food Bus	Carries Cakes, 64 Farley Copse, Binfield, Bracknell
Bracknell Forest	Sarah Cox Sugar Creations	SL5 8HJ	Private House usd for Food Bus	17 Fernbank Place, Ascot
Bracknell Forest	Rosewood House Childminders	RG42 2LP	Private House usd for Food Bus	24 Folders Lane, Bracknell
Bracknell Forest	Cake By Ban Ltd	RG12 7RH	Private House usd for Food Bus	6 Fountains Garth, Bracknell
Bracknell Forest	Childminder EYB	RG12 7WL	Private House usd for Food Bus	Eurin Yenerot Bourduais, 22 Gainsborough, Bracknell
Bracknell Forest	Kirsty's Fabulous Cupcakes	RG12 9LJ	Private House usd for Food Bus	16 Gibson Drive, Bracknell
Bracknell Forest	CHILDMINDER	RG12 7WJ	Private House usd for Food Bus	Mrs E Roffey, 51 Greenham Wood, Bracknell
Bracknell Forest	Jammin Jelly	SL4 2EG	Private House usd for Food Bus	Church Farm House Cottage, Hatchet Lane, Winkfield, Windsor
Bracknell Forest	Mrs Agata Payne	RG12 7NB	Private House usd for Food Bus	Agata Payne, 70 Haversham Drive, Bracknell
Bracknell Forest	Cake Crazy	RG42 2QH	Private House usd for Food Bus	Cakes Crazy, 19 Hemmyng Corner, Warfield, Bracknell
Bracknell Forest	Steph's Cupcakes	GU47 0QP	Private House usd for Food Bus	20 Hexham Close, Owlsmoor, Sandhurst
Bracknell Forest	Turnstone Support	GU47 8DY	Private House usd for Food Bus	Arch House, 2 High Street, Sandhurst
Bracknell Forest	Mandy's Muffins	RG12 8XD	Private House usd for Food Bus	5 Highfield, Bracknell
Bracknell Forest	Esther Boulter	RG42 3TX	Private House usd for Food Bus	48 Horatio Avenue, Warfield, Bracknell
Bracknell Forest	Izzy's Bakery	GU47 0YY	Private House usd for Food Bus	9 Horsham Road, Owlsmoor, Sandhurst
Bracknell Forest	The Ascot Catering Company	RG42 3DJ	Private House usd for Food Bus	The Thatched House, Jigs Lane North, Warfield, Bracknell
Bracknell Forest	Laura Barron	RG12 2TT	Private House usd for Food Bus	239 Kelvin Gate, Bracknell
Bracknell Forest		RG12 0GL	Private House usd for Food Bus	Rebecca Janman, 40 Kilmington Close, Bracknell
Bracknell Forest	Lindsay's Cake Kitchen	RG42 3HZ	Private House usd for Food Bus	6 Lancashire Hill, Warfield, Bracknell
Bracknell Forest	Susie Q Cakes	RG42 4BL	Private House usd for Food Bus	2 Lawrence Grove, Binfield, Bracknell
Bracknell Forest	Crowthorne Cakes	RG45 6EA	Private House usd for Food Bus	10 Llangar Grove, Crowthorne
Bracknell Forest	Haute Cuisine	SL5 8QX	Private House usd for Food Bus	Angela Edey Little Scotswood, 98 Locks Ride, Ascot
Bracknell Forest	Back in Time Sa Style	SL5 8RE	Private House usd for Food Bus	Firs Cottage, Long Hill Road, Ascot
Bracknell Forest	Angel's Cupcakery	GU47 0GJ	Private House usd for Food Bus	1 Madox Brown End, College Town, Sandhurst
Bracknell Forest	CHILDMINDER	SL5 8ND	Private House usd for Food Bus	Gillian Hodgson, 14 Mansfield Place, Ascot
Bracknell Forest	Abigail Connolly Childminding	RG42 2QU	Private House usd for Food Bus	Abigail Connelly Childminding, 22 Mareshall Avenue, Warfield, Bracknell
Bracknell Forest	Lorraine Horner	RG42 1UF	Private House usd for Food Bus	Knackbrex, 14 Meadow Way, Bracknell
Bracknell Forest	The Candy Pop	RG12 7LF	Private House usd for Food Bus	The Candy Pop Shop, 62 Melrose, Bracknell
Bracknell Forest	Cheryl Bentley	GU47 0TL	Private House usd for Food Bus	Ms 17 Millins Close, Owlsmoor, Sandhurst
Bracknell Forest	Urban Tadka	RG12 7HD	Private House usd for Food Bus	1 Naseby, Bracknell
Bracknell Forest	Happy Campers Childminding	GU47 0SQ	Private House usd for Food Bus	Happy Campers Childminder., 97 Oak Avenue, Owlsmoor, Sandhurst
Bracknell Forest	Jazar Enterprises	SL5 8AG	Private House usd for Food Bus	Croft House, 6 Prince Albert Drive, Ascot
Bracknell Forest	Cupcake Wishes	SL5 8NQ	Private House usd for Food Bus	1 Prince Andrew Way, Ascot
Bracknell Forest	Crafty Chefs	RG42 3XU	Private House usd for Food Bus	3 Rachaels Lake View, Warfield, Bracknell
Bracknell Forest	CHILDMINDER	RG12 9QA	Private House usd for Food Bus	Mrs J Collins, 2 Ripplesmere, Bracknell
Bracknell Forest	Alexandra Wasey	GU47 0RR	Private House usd for Food Bus	1 Rockfield Way, College Town, Sandhurst
Bracknell Forest	Sam's Mum	RG12 7FE	Private House usd for Food Bus	Sam's Mum Childminding Services, 17 Russell Close, Bracknell
Bracknell Forest	Rascal Ice Cream	RG42 4LP	Private House usd for Food Bus	15 Savory Walk, Binfield, Bracknell
Bracknell Forest	Green Bonnett Cake Company	RG42 3TU	Private House usd for Food Bus	40 Shakespeare Way, Warfield, Bracknell
Bracknell Forest	Childminding	RG42 1FL	Private House usd for Food Bus	Natasha Louise Heggie, 1 Simmonds Close, Binfield, Bracknell
Bracknell Forest	Simons Pies	RG12 7JU	Private House usd for Food Bus	Simon's Pies, 59 South Lynn Crescent, Bracknell
Bracknell Forest	Jenni-Ann Kieser	RG42 1XY	Private House usd for Food Bus	13 Stoney Road, Bracknell
Bracknell Forest	Lorna Jones Childcare	RG12 8XX	Private House usd for Food Bus	34 Sylvanus, Bracknell
Bracknell Forest	The Fat Tabby Bakery	RG42 4DJ	Private House usd for Food Bus	Home Cottage, 2 Terrace Road South, Binfield, Bracknell
Bracknell Forest	Miss L J Stevens	RG12 8UP	Private House usd for Food Bus	Mrs LJ Stevens, 7 Vandyke, Bracknell
Bracknell Forest	Una Clay	RG12 0GW	Private House usd for Food Bus	3 Wanstraw Grove, Bracknell
Bracknell Forest	Cupacake	RG42 3RS	Private House usd for Food Bus	Heathley, Warfield Park, Warfield, Bracknell
Bracknell Forest	It Cakes All Sorts	RG45 7LJ	Private House usd for Food Bus	55 Wellington Road, Crowthorne
Bracknell Forest	Market Cafe	RG12 8UE	Private House usd for Food Bus	57 Winscombe, Bracknell
Bracknell Forest	CHILDMINDER	RG12 0XU	Private House usd for Food Bus	Mrs L Bird, 12 Woodmancott Close, Bracknell
Bracknell Forest	MRS DENISE E JORDAN	RG12 8XS	Private House usd for Food Bus	38 Wylam, Bracknell
Bracknell Forest	Thyme In	RG42 4ER	Private House usd for Food Bus	5 Wythemede, Binfield, Bracknell
Bracknell Forest	Alston Business Catering Services Ltd	RG12 3PH	Restuarant/Cafe/Snack bar	Alston Catering (staff canteen), Cadence Design Systems, Bagshot Road, Bracknell
Bracknell Forest	Bracknell Leisure Centre	RG12 9SE	Restuarant/Cafe/Snack bar	Bagshot Road, Bracknell
Bracknell Forest	Brackenll & Wokingham College	RG12 1DJ	Restuarant/Cafe/Snack bar	Star Cafe, Bracknell And Wokingham College, Church Road, Bracknell
Bracknell Forest	ACS Catering Ltd	RG42 6AE	Restuarant/Cafe/Snack bar	The Three Legged Cross, Forest Road, Newell Green Warfield, Bracknell
Bracknell Forest	The Prince Public House	RG45 7AZ	Restuarant/Cafe/Snack bar	The Prince Alfred, 2 High Street, Crowthorne
Bracknell Forest	Privilege Catering	RG12 2UW	Restuarant/Cafe/Snack bar	Privilege Catering (staff canteen), Afton Chemical Limited, London Road, Bracknell
Bracknell Forest	Majestic Wine	RG12 9SE	Retailer	Majestic Wine Warehouse Ltd, Bagshot Road, Bracknell
Bracknell Forest	Sodexho	RG45 7PT	Retailer	Sodexho (college canteen), Wellington College, Dukes Ride, Crowthorne
Bracknell Forest	The Quality Meat Company	RG12 8UX	Retailer	Quality Meat Company Ltd, 3 Great Hollands Square, Bracknell
Bracknell Forest	Oakwood Youth Challenge	RG40 3DA	Retailer	Oakwood Farm, Waterloo Road, Wokingham
Bracknell Forest	BRACKNELL YOUTH RESOURCE TEAM	RG42 2AR	School	Bracknell Youth Offending Service, 76 Binfield Road, Bracknell
Bracknell Forest	Winkfield Montessori School	SL4 4SG	School	Winkfield Montessori Nursery School, Popels Hall, Church Road, Winkfield, Windsor
Bracknell Forest	Pines Community Pre-School	RG12 7WX	School	Pines Community Pre-School, Hanworth Community Centre, Hanworth Road, Bracknell
Bracknell Forest	Beverley Cornwall	RG12 2SW	School	Holly Spring Pre School, Holly Spring Infant School, Lily Hill Road, Bracknell
Bracknell Forest	Wilson Jones Catering Limited	RG12 9DA	School	Wilson Jones (school kitchen), Ranelagh School, Ranelagh Drive, Bracknell
Bracknell Forest	Harmanswater Pre-school	RG12 9NE	School	Harmanswater Pre School, Harmans Water Primary School, Wellington Drive, Bracknell
Bracknell Forest	Great Hollands After-School Club	RG12 8YE	School	Great Hollands Primary School, Wordsworth, Bracknell
Bracknell Forest	Ashleigh Farm	RG42 5RY	Seasonal Slaughter	Reginald Scott, Ashley Farm Mobile Home, Bottle Lane, Warfield, Bracknell
Bracknell Forest	ISS Facilities Services Education	GU47 9BP	Staff Restuarant/Canteen	ISS Education (school kitchen), Uplands Primary School, Albion Road, Sandhurst
Bracknell Forest	ISS Facilities Services Education	RG42 3SS	Staff Restuarant/Canteen	ISS Education (school kitchen), Warfield CE Primary School, All Saints Rise, Warfield, Bracknell
Bracknell Forest	Berkshire Healthcare Foundation Trust	RG12 9RA	Staff Restuarant/Canteen	Berkshire HealthCare FoundationTrust, The Little House, Bagshot Road, Bracknell
Bracknell Forest	ISS Facility Services Education	GU47 0QF	Staff Restuarant/Canteen	ISS Education (school kitchen), College Town Junior School, Branksome Hill Road, College Town, Sandhurst
Bracknell Forest	ISS Facility Services Education	RG42 2AD	Staff Restuarant/Canteen	ISS Education (college kitchen), Garth Hill College, Bull Lane, Bracknell
Bracknell Forest	ISS FS food & Hospitality	RG12 1HN	Staff Restuarant/Canteen	ISS (staff canteen), Hewlett Packard, Cain Road, Bracknell
Bracknell Forest	Elior Catering	RG12 8HT	Staff Restuarant/Canteen	Elior Catering (staff canteen), 3m United Kingdom, Cain Road, Bracknell
Bracknell Forest	ISS Facilities Services Education	GU47 0TA	Staff Restuarant/Canteen	ISS Education (school kitchen), Owlsmoor Primary School, 22-42 Cambridge Road, Owlsmoor, Sandhurst
Bracknell Forest	Eurest Services	RG42 3JP	Staff Restuarant/Canteen	Eurest (staff cafe), Tesco Stores Ltd, 17 County Lane, Warfield, Bracknell
Bracknell Forest	ISS Facilities Services Education	RG12 7EH	Staff Restuarant/Canteen	ISS Education (school kitchen), St Michael's Easthampstead Primary, Crowthorne Road, Bracknell
Bracknell Forest	Waite House Partners Dining Room	RG12 8YA	Staff Restuarant/Canteen	Partners Dining Room (Waitrose), Waite House, Doncastle Road, Bracknell
Bracknell Forest	Downshire Arms	RG12 7AA	Staff Restuarant/Canteen	The Downshire Way, Bracknell
Bracknell Forest	ISS Facilities Services Education	RG45 6ND	Staff Restuarant/Canteen	ISS Education (school kitchen), Crowthorne Church of England Primary School, Dukes Ride, Crowthorne
Bracknell Forest	Bartlett Mitchell	RG12 2PW	Staff Restuarant/Canteen	Bartlett Mitchell(staff cafe), Avnet, 5 The Sterling Centre, Eastern Road, Bracknell
Bracknell Forest	Eurest Service	RG12 1YQ	Staff Restuarant/Canteen	Inspired, Easthampstead Road, Bracknell
Bracknell Forest	Boehringer Ingelheim	RG12 8YS	Staff Restuarant/Canteen	Charlton House (staff restaurant), Boehringer Ingelheim LTD Ellesfield Avenue, Bracknell
Bracknell Forest	ISS Facilities Services Education	RG12 9AP	Staff Restuarant/Canteen	ISS Education (school kitchen), St Josephs Catholic Primary School, Gipsy Lane, Bracknell
Bracknell Forest	ISS Facilities Services Education	GU47 8NQ	Staff Restuarant/Canteen	ISS Education (school kitchen), New Scotland Hill Primary School, Grampian Road, Sandhurst
Bracknell Forest	ISS Facilities Services Education	RG12 7WX	Staff Restuarant/Canteen	ISS Education (school kitchen), The Pines Primary School, Hanworth Road, Bracknell
Bracknell Forest	Sandhurst Tandori	GU47 8ED	Staff Restuarant/Canteen	Sandhurst Tandoori, 80 High Street, Sandhurst
Bracknell Forest	Baxter Storey	RG42 6EY	Staff Restuarant/Canteen	Baxter Storey (Elements staff cafe), Jealotts Hill Research Station, Jealotts Hill, Warfield, Bracknell
Bracknell Forest	ISS Facilities Services Education	RG42 2EX	Staff Restuarant/Canteen	ISS Education (school kitchen), Kennel Lane Primary School Kennel Lane, Warfield, Bracknell
Bracknell Forest	ISS Facilities Services Education	RG12 7WW	Staff Restuarant/Canteen	ISS Education (school kitchen), Birch Hill Primary School, Leppington, Bracknell
Bracknell Forest	ISS Facilities Services Education	RG12 2SW	Staff Restuarant/Canteen	ISS Education (school kitchen), Holly Spring Junior School, Lily Hill Road, Bracknell
Bracknell Forest	East Berks Connect	RG12 2TB	Staff Restuarant/Canteen	BP East Berks Service Station, London Road, Bracknell
Bracknell Forest	ISS Facility Services Education	SL4 2EU	Staff Restuarant/Canteen	ISS Education (school kitchen), Cranbourne Primary School, Lovel Road, Winkfield, Windsor
Bracknell Forest	BMW (UK) Ltd	RG12 8YT	Staff Restuarant/Canteen	Bmw, Lovelace Road, Bracknell
Bracknell Forest	Eurest	RG12 8TZ	Staff Restuarant/Canteen	Eurest (staff canteen), Fujitsu, Lovelace Road, Bracknell
Bracknell Forest	ISS Facilities Services Education	RG45 7HD	Staff Restuarant/Canteen	ISS Education (school kitchen), Wildmoor Heath School, Lower Broadmoor Road, Crowthorne
Bracknell Forest	ISS Facilities Services Education	GU47 8HN	Staff Restuarant/Canteen	ISS Education (school kitchen), St Michael's CE Primary School, Lower Church Road, Sandhurst
Bracknell Forest	ISS Facilities Services Education	RG42 1SY	Staff Restuarant/Canteen	ISS Education (school kitchen), Meadow Vale Primary School, Moordale Avenue, Bracknell
Bracknell Forest	ISS Facilities Services Education	RG12 7DX	Staff Restuarant/Canteen	ISS Education (school kitchen), Wildridings Primary School, Netherton, Bracknell
Bracknell Forest	Partners Dining Room, Spedan House	RG12 8TQ	Staff Restuarant/Canteen	Partners Dining Room (Waitrose), Spedan House, Oldbury, Bracknell
Bracknell Forest	ISS Facilities Services Education	RG12 0PE	Staff Restuarant/Canteen	ISS Education (school kitchen), Crownwood Primary School Opladen Way, Bracknell
Bracknell Forest	Talkington Bates	RG12 2EW	Staff Restuarant/Canteen	Talkington Bates (staff canteen), Avis Budget House, Park Road, Bracknell
Bracknell Forest	ISS Facilities Services Education	RG12 7RD	Staff Restuarant/Canteen	ISS Education (school kitchen), St Margaret Clitherow Catholic School, Pembroke, Bracknell
Bracknell Forest	ISS Facilities Services Education	RG12 7JZ	Staff Restuarant/Canteen	ISS Education (school kitchen), Fox Hill Primary School, Pond Moor Road, Bracknell
Bracknell Forest	7 Day Catering Limited	RG12 1LS	Staff Restuarant/Canteen	7 Day Catering (staff canteen), 7 Princess Square, Bracknell
Bracknell Forest	ISS Facilities Services Education	SL5 8PN	Staff Restuarant/Canteen	ISS Education (school kitchen), Ascot Heath Junior School, Rhododendron Walk, Ascot
Bracknell Forest	Sainsburys Staff Restaurant	RG12 7SS	Staff Restuarant/Canteen	7 Day Catering (staff canteen), J Sainsbury Plc, Ringmead, Birch Hill, Bracknell
Bracknell Forest	ISS Facilities Services Education	RG12 2JG	Staff Restuarant/Canteen	ISS Education (school kitchen), Sandy Lane Infant School, Sandy Lane, Bracknell
Bracknell Forest	ISS Facilities Services Education	RG12 8DB	Staff Restuarant/Canteen	ISS Education (school kitchen), Wooden Hill Primary School, Staplehurst, Bracknell
Bracknell Forest	ISS Facility Services Education	RG12 8EB	Staff Restuarant/Canteen	ISS Education (school kitchen), Jennetts Park Church Of England Primary School, 3 Tawny Owl Square, Bracknell
Bracknell Forest	DHL	RG12 1AX	Staff Restuarant/Canteen	Ocean House, The Ring, Bracknell
Bracknell Forest	ISS Facilities Services Education	RG12 9NE	Staff Restuarant/Canteen	ISS Education (school kitchen), Harmans Water Primary School, Wellington Drive, Bracknell
Bracknell Forest	ISS Facilities Services Education	RG42 3QS	Staff Restuarant/Canteen	ISS Education (school kitchen), Whitegrove Primary School, Westmorland Drive, Warfield, Bracknell
Bracknell Forest	Eurest Services	RG12 8FB	Staff Restuarant/Canteen	Eurest Services (staff canteen), Fujitsu, Globe House, Viewpoint 2, Willoughby Road, Bracknell
Bracknell Forest	Sodexo	RG12 8FP	Staff Restuarant/Canteen	Sodexho (staff canteen), Panasonic Building A, Panasonic Uk Ltd, Willoughby Road, Bracknell
Bracknell Forest	Partners Dining Room, Taylor House	RG12 4FQ	Staff Restuarant/Canteen	Thyme Out Willoughby Road, Bracknell
Bracknell Forest	Blue Apple Contract Catering	RG12 8FP	Staff Restuarant/Canteen	Blue Apple Catering (staff canteen), Viewpoint 1, Willoughby Road, Bracknell
Bracknell Forest	The Brookwood Partnership Ltd	RG42 6LU	Staff Restuarant/Canteen	Lambrook Partnership(school kitchen), School Building, Lambrook, Winkfield Row, Bracknell
Bracknell Forest	ISS Facilities Servcies Education	RG42 6NH	Staff Restuarant/Canteen	ISS Education (school kitchen), St Mary's CE Primary School Winkfield Row, Bracknell
Bracknell Forest	Bracknell SF Connect	RG42 1NB	Staff Restuarant/Canteen	BP Bracknell Service Station, Wokingham Road, Bracknell
Bracknell Forest	ISS Facilities Services Education	RG12 8YE	Staff Restuarant/Canteen	ISS Education (school kitchen), Great Hollands Primary School, Wordsworth, Bracknell
Bracknell Forest	Danleebar Farm	SL4 4RZ	Warehousing/Distribution	Crouch Lane, Winkfield, Windsor
Bracknell Forest	Ambient Warehouse (East & West)	RG12 8YA	Warehousing/Distribution	Waitrose, (Ambient incl East/West), Jubilee House, Doncastle Road, Bracknell
Bracknell Forest	Fruit + Veg Warehouse	RG12 8YA	Warehousing/Distribution	Waitrose New Fruit & Veg N/W WH, Jubilee House, Doncastle Road, Bracknell
Bracknell Forest	Chilled Warehouse	RG12 8YA	Warehousing/Distribution	New Jubilee House, Doncastle Road, Bracknell
Bracknell Forest	Dekit Warehouse	RG12 8YA	Warehousing/Distribution	Waitrose New De-Kit Warehouse,, Jubilee House, Doncastle Road, Bracknell
Bracknell Forest	Wiltshire Farm Foods	RG12 8YT	Warehousing/Distribution	6 Bilton Industrial Estate, Lovelace Road, Bracknell
Bracknell Forest	Wendy Donne Brown	RG42 4DZ		50 Angel Place, Binfield, Bracknell
Bracknell Forest	Lorraine Penton	RG12 2NS		49 Bay Road, Bracknell
Bracknell Forest	Sarah Gibbons	RG12 7RZ		Sarah Graziosi, 48 Bishopdale, Bracknell
Bracknell Forest	Owlsmoor Out Of School Club	GU47 0TA		Owlsmoor Primary School, 22-42 Cambridge Road, Owlsmoor, Sandhurst
Bracknell Forest	Winkfield Club	RG42 7NY		The Winkfield Working Mens Club, Chavey Down Road, Winkfield Row, Bracknell
Bracknell Forest	The White Hart	SL4 4SE		Potty Inns Ltd, Church Road, Winkfield, Windsor
Bracknell Forest	Turnstone Support	GU47 0RG		223 College Road, College Town, Sandhurst
Bracknell Forest	Building Blocks Pre-School	RG42 3JP		3 County Lane, Warfield, Bracknell
Bracknell Forest	Fresco	RG12 1BG		1 Crossway, Bracknell
Bracknell Forest	Baxterstory, IGE Energy	RG12 1PU		Baxterstory (staff restaurant), IGE, 2 Downshire Way, Bracknell
Bracknell Forest	Waterloo hotel	RG45 6DW		The Waterloo Hotel, 99 Dukes Ride, Crowthorne
Bracknell Forest	Mrs Lynda-Jane Scott	RG12 7NF		62 Evedon, Bracknell
Bracknell Forest	Apollo	SL5 8JR		Apollo News, 4 Royal Hunt House, Fernbank Road, Ascot
Bracknell Forest	Warfield Memorial Ground	RG42 6AE		Warfield Cricket Club, Warfield Memorial Ground Pavillion, Forest Road, Newell Green Warfield, Bracknell
Bracknell Forest	Lesley Wyatt	GU47 0UR		82 Harvard Road, Owlsmoor, Sandhurst
Bracknell Forest	Julie Jones	GU47 8LY		Mrs 8 Laurel Terrace, High Street, Little Sandhurst, Sandhurst
Bracknell Forest	Mrs H FOORD	RG12 8UY		38 Holland Pines, Bracknell
Bracknell Forest	Truly Scrumptious Wedding Cakes	RG42 2DL		26 Horsneile Lane, Bracknell
Bracknell Forest	Anita Bradshaw	GU47 0XG		9 Inverness Way, College Town, Sandhurst
Bracknell Forest	Angela Deadman	RG42 3UE		3 Juliet Gardens, Warfield, Bracknell
Bracknell Forest	Suzanne Boucher	SL5 8NY		27 King Edwards Road, Ascot
Bracknell Forest	Theresa Stapley	RG12 7WW		South Hill Park Pre-School, South Hill Park Pre School, Leppington, Bracknell
Bracknell Forest	Mrs L Lee	RG42 1YA		18 Limerick Close, Bracknell
Bracknell Forest	Charnley Care Homes Ltd	RG42 4AB		Beech House, London Road, Binfield, Bracknell
Bracknell Forest	Squirrels Day Nursery	RG45 7EG		Broadmoor Hospital, Lower Broadmoor Road, Crowthorne
Bracknell Forest	Pastoral Centre	GU47 8HN		St Michaels Church, Lower Church Road, Sandhurst
Bracknell Forest	The New Leathern Bottle	RG42 6ET		Maidenhead Road, Warfield, Bracknell
Bracknell Forest	Simply Sugar	GU47 0TL		3 Millins Close, Owlsmoor, Sandhurst
Bracknell Forest	Adrienne Gormusoglu	RG12 0UH		124 Nettlecombe, Bracknell
Bracknell Forest	Ascot Baptist Church	SL5 8PX		175 New Road, Ascot
Bracknell Forest	Plus Three Nursery	RG42 6AB		The Brownlow Memorial Hall, Newell Green, Warfield, Bracknell
Bracknell Forest	Charlton House Catering	RG40 3GA		Charlton House (staff restaurant), Trl Limited, Crowthorne House, Nine Mile Ride, Wokingham
Bracknell Forest	Irene Mooney	RG12 7HE		43 Nutley, Bracknell
Bracknell Forest	Joanne Wheaton	RG12 7HF		114 Nutley, Bracknell
Bracknell Forest	Crown Wood Social Club	RG12 0PE		Crown Wood Community Centre, Opladen Way, Bracknell
Bracknell Forest	Cucina	GU47 0SD		Cucina (school kitchen), Sandhurst School, 28 Owlsmoor Road, Owlsmoor, Sandhurst
Bracknell Forest	COATS	RG45 6RG		Woodmancote Centre, Pinewood Avenue, Crowthorne
Bracknell Forest	The New Priestwood Community Association	RG42 1TU		New Priestwood Community Association, Priestwood Community Centre, Priestwood Court Road, Bracknell
Bracknell Forest	St Andrew's Church	RG42 1TU		St Andrews Church, Priestwood Court Road, Bracknell
Bracknell Forest	GNC	RG12 1LS		General Nutrition Centre, 67 Princess Square, Bracknell
Bracknell Forest	Rectory Lane Nursery School	RG12 7BN		4 Rectory Row, Rectory Lane, Bracknell
Bracknell Forest	Bracknell Forest Homes	RG12 9TP		Dennis Pilcher House, Rowley Close, Bracknell
Bracknell Forest	Carol Bowles	GU47 8NN		Caroline Bowles, 5 Mount Pleasant, Sandy Lane, Sandhurst
Bracknell Forest	Baxter Storey	RG12 1EB		Baxter Storey (staff canteen), Honeywell House, Skimped Hill Lane, Bracknell
Bracknell Forest	Forest Artisan Golf Club	SL5 8AY		Forest Artisans Golf Club, Berkshire Golf Club, Swinley Road, Ascot
Bracknell Forest	Plus Three Nurseries	RG42 1FW		Plus Three Nursery, The Farley Wood Centre, Turnpike Road, Binfield, Bracknell
Bracknell Forest	Warfeild Park Community Centre	RG42 3JP		Warfield Park Community Hall, Warfield Park, Warfield, Bracknell
Bracknell Forest	Crowthorne Sports & Social Club	RG45 7LD		Crowthorne Social Club, Wellington Road, Crowthorne
Bracknell Forest	BaxterStorey	RG12 1TL		Baxter Storey (staff canteen), Towry House, Western Road, Bracknell
Bracknell Forest	Martins Heron & Warren Community Centre	RG12 9TZ		Martins Heron Community Centre, Martins Heron And The Warren Community Centre, Whitton Road, Bracknell
Bracknell Forest	The Oaks Childrens Centre	RG12 8QN		The Oaks Pre-School, Wordsworth, Bracknell
Bracknell Forest	Green Gables Nursery School	GU47 0TE		34-36 Yeovil Road, Owlsmoor, Sandhurst
Bracknell Forest	Rackstraw Farm	GU47 0RT		Rackstraw Farm Public House, 221 Yorktown Road, College Town, Sandhurst
Bracknell Forest	RMA Sandhurst	GU47 0HL		Old College, Royal Military Academy, Yorktown Road, College Town, Sandhurst
Bracknell Forest	RMA Sandhurst	GU47 0HL		Victory College Kitchen, Royal Military Academy, Yorktown Road, College Town, Sandhurst
Bracknell Forest	Community Centre Kitchen	GU47 0HL		Royal Military Academy, Yorktown Road, College Town, Sandhurst
Bracknell Forest	Nepal Lines Bar	GU47 0HL		Royal Military Academy, Yorktown Road, College Town, Sandhurst
Bracknell Forest	Church of Immaculate Conception	GU47 9BS		Church Of The Immaculate Conception, Yorktown Road, Sandhurst
Reading	Helena House	RG1 6NP	Caring Establishment	1 Brownlow Road	Reading
Reading	Royal Berkshire Hospital Catering	RG1 5AN	Caring Establishment	London Road	Reading
Reading	Orchard Day Nursery	RG4 6LJ	Caring Establishment	239 Henley Road	Caversham
Reading	The Willows	RG2 7UG	Caring Establishment	2 Hexham Road	Reading
Reading	Mulberry Care Home	RG6 1LP	Caring Establishment	155a Wokingham Road	Reading
Reading	Summerfield Residential Home	RG4 7LU	Caring Establishment	4 Kidmore Road	Caversham
Reading	St Lukes & The Oaks Residential Home		Caring Establishment	Marshland Square	Emmer Green
Reading	Navara Lodge Residential Rest Home	RG31 6TL	Caring Establishment	1009 Oxford Road	Tilehurst
Reading	Pine Rivers Day Nursery	RG30 2AL	Caring Establishment	5 Western Elms Avenue	Reading
Reading	Spire Dunedin Hospital	RG1 6NS	Caring Establishment	16 Bath Road	Reading
Reading	Forbury Gardens Day Nursery	RG1 3HW	Caring Establishment	Abbots Walk	Reading
Reading	Goldilocks Day Nursery	RG31 5AT	Caring Establishment	77 School Road	Tilehurst
Reading	Abbeymore Day Nursery	RG6 1LP	Caring Establishment	161 Wokingham Road	Reading
Reading	Chilmington Homes Ltd	RG30 2ES	Caring Establishment	Armadale Court	Reading
Reading	Rainbow Day Nursery	RG1 5LE	Caring Establishment	19 Craven Road	Reading
Reading	The Bees Knees Day Nursery	RG30 2UE	Caring Establishment	97 Connaught Road	Reading
Reading	Pembroke Lodge	RG1 5PF	Caring Establishment	32 Alexandra Road	Reading
Reading	Arthur Clarke Home	RG4 7AN	Caring Establishment	1 Albert Road	Caversham
Reading	Newbery Lodge Preschool	RG31 6JP	Caring Establishment	51 Armour Hill	Tilehurst
Reading	Choice, Parkview	RG31 6EX	Caring Establishment	1 Armour Road	Tilehurst
Reading	Bath Lodge Residential Home	RG1 6ND	Caring Establishment	8 Bath Road	Reading
Reading	Beacher Hall Nursing Home	RG1 6PG	Caring Establishment	42 Bath Road	Reading
Reading	Chartwells, Blagdon Nursery & Children's Centre	RG2 7NT	Caring Establishment	Blagdon Road	Reading
Reading	Chartwells, Kennet Day Nursery, Reading Borough Council	RG1 7AE	Caring Establishment	Castle Street	Reading
Reading	Dickory Docks Day Nursery	RG30 4EX	Caring Establishment	Prospect School	Cockney Hill
Reading	Life Care Home	RG2 7RU	Caring Establishment	31 Cressingham Road	Reading
Reading	Pine Croft, 1 Monks Barn		Caring Establishment	Cressingham Road	Reading
Reading	Edward Hughes Home	RG30 3PX	Caring Establishment	60 Granville Road	Reading
Reading	Cornerstones/A2Dominion		Caring Establishment	Halcyon Terrace	Tilehurst
Reading	English Martyrs Preschool	RG30 2EB	Caring Establishment	Liebenrood Road	Reading
Reading	Rosebank House-Care UK plc		Caring Establishment	Lower Henley Road	Caversham
Reading	Waterside Day Care	RG30 6UB	Caring Establishment	82 Lyndhurst Road	Tilehurst
Reading	Abbeyfield House	RG1 6NL	Caring Establishment	11 Maitland Road	Reading
Reading	Stepping Stones,Christchurch Centre	RG2 0AY	Caring Establishment	Milman Road	Reading
Reading	Northcourt Lodge Nursing Home	RG2 7HF	Caring Establishment	65 Northcourt Avenue	Reading
Reading	Northumberland Day Nursery	RG2 7PW	Caring Establishment	14 Northumberland Avenue	Reading
Reading	The Salvation Army Tuesday Lunch Club	RG30 1EG	Caring Establishment	522 Oxford Road	Reading
Reading	Thomas Franks, Baby Kitchen, Chiltern College Nursery	RG4 8JZ	Caring Establishment	16 Peppard Road	Caversham
Reading	Little Tots Montessori Nursery	RG30 2UJ	Caring Establishment	59 Prince Of Wales Avenue	Reading
Reading	Yew Tree Lodge Care UK Mental Health	RG1 5HP	Caring Establishment	17-19 Redlands Road	Reading
Reading	St Stephens Court		Caring Establishment	Norwood Road	Reading
Reading	Jigsaw Creative Care Services	RG1 7XG	Caring Establishment	77 Russell Street	Reading
Reading	Chimney Court/A2Dominion	RG30 4NT	Caring Establishment	Shilling Close	Reading
Reading	Tilehurst Lodge	RG30 2LX	Caring Establishment	142 Tilehurst Road	Reading
Reading	The Berkshire Independent Hospital	RG1 6UZ	Caring Establishment	Wensley Road	Reading
Reading	Jasmine House Nursing Home	RG30 2DE	Caring Establishment	16-22 Westcote Road	Reading
Reading	Western Elms Day Nursery	RG30 2AL	Caring Establishment	59 Western Elms Avenue	Reading
Reading	St Bartholomew's Under 5's Association	RG1 3PA	Caring Establishment	London Road	Reading
Reading	Mary Seacole Day Nursery	RG1 2TD	Caring Establishment	22 Mount Pleasant	Reading
Reading	Choice, Peppard House	RG4 7BB	Caring Establishment	45 Woodcote Road	Caversham
Reading	Buffer Bears Nursery	RG1 1AR	Caring Establishment	Valpy Street	Reading
Reading	South Reading After School Club	RG2 0JA	Caring Establishment	Basingstoke Road	Reading
Reading	Riverview Care Centre	RG30 6TP	Caring Establishment	Rodway Road	Tilehurst
Reading	Little Dragons Nursery	RG30 2BA	Caring Establishment	57-59 Bath Road	Reading
Reading	Parkside House	RG30 2DB	Caring Establishment	Parkside Road	Reading
Reading	Blagrave Nursery	RG30 4UA	Caring Establishment	Recreation Road	Tilehurst
Reading	Chartwells, New Bridge Nursery School	RG4 5AU	Caring Establishment	Montague Street	Caversham
Reading	The Lodge Day Nursery, Southcote Children's Centre	RG30 3QP	Caring Establishment	85 Coronation Square	Reading
Reading	Greyfriars Day Nursery	RG1 1EH	Caring Establishment	64 Friar Street	Reading
Reading	Choice, Carrisbrooke	RG4 8XG	Caring Establishment	341 Peppard Road	Emmer Green
Reading	The Rocking Horse Montessori Nursery	RG4 7DD	Caring Establishment	26 St Peters Avenue	Caversham
Reading	Charles Clore Court (Extra Care Sheltered Housing) A2dominion		Caring Establishment	Appleford Road	Reading
Reading	The Daisy Nursery School	RG4 7NW	Caring Establishment	191 Kidmore Road	Caversham
Reading	Micklands Pre-School	RG4 6LU	Caring Establishment	Micklands Road	Caversham
Reading	Wigwam Day Nursery	RG1 4PL	Caring Establishment	22 Fatherson Road	Reading
Reading	Duchess of Kent House Charity	RG30 2DX	Caring Establishment	22 Liebenrood Road	Reading
Reading	Riverside Day Nursery	RG1 3LR	Caring Establishment	121 Cholmeley Road	Reading
Reading	Grange Pre School Nursery	RG30 3HD	Caring Establishment	Circuit Lane	Reading
Reading	Downshire House	RG1 6NJ	Caring Establishment	9 Downshire Square	Reading
Reading	Quality Care Providers	RG1 5PE	Caring Establishment	2-4 Alexandra Road	Reading
Reading	Lakeside Care Home	RG6 7BY	Caring Establishment	25 Whiteknights Road	Reading
Reading	Little Kingdom Daycare	RG2 7PY	Caring Establishment	Northumberland Avenue	Reading
Reading	Berkeley Garden Day Nursery	RG1 6HY	Caring Establishment	72 Berkeley Avenue	Reading
Reading	Caversham Heights Pre-school Nursery, Methodist Church Hall	RG4 7BG	Caring Establishment	74 Highmoor Road	Caversham
Reading	Circle Reading	RG2 0NE	Caring Establishment	100 Drake Way	Reading
Reading	Oak Tree Residential Care Home		Caring Establishment	Spey Road	Tilehurst
Reading	Cedar Court	RG2 0NS	Caring Establishment	30 Whitley Rise	Reading
Reading	Norcot Early Years Centre	RG30 6UB	Caring Establishment	82 Lyndhurst Road	Tilehurst
Reading	Natural Steps Day Nursery/After School Club	RG30 1EA	Caring Establishment	12 Portman Road	Reading
Reading	Connect Afrique	RG30 1AD	Food Importer (EC)	260 Oxford Road	Reading
Reading	The Fishermans Cottage	RG1 3DW	Hotel/Guest House	Kennet Side	Reading
Reading	The George Hotel & The Dickens Bar & Brasserie	RG1 2HF	Hotel/Guest House	10-12 King Street	Reading
Reading	The Reading Hotel and Cafe	RG2 0HA	Hotel/Guest House	93-95 Basingstoke Road	Reading
Reading	Parkside International Hotel	RG30 2BE	Hotel/Guest House	72 Bath Road	Reading
Reading	The Tower House Hotel	RG6 1JL	Hotel/Guest House	70-78 Wokingham Road	Reading
Reading	Reading Crowne Plaza	RG1 8BD	Hotel/Guest House	Richfield Avenue	Reading
Reading	Belle Vue House Hotel	RG1 7TN	Hotel/Guest House	2 Tilehurst Road	Reading
Reading	Bath Hotel	RG1 6PG	Hotel/Guest House	54 Bath Road	Reading
Reading	The Abbey House Hotel	RG30 2UF	Hotel/Guest House	118 Connaught Road	Reading
Reading	Brackenhurst Guest House	RG6 1JS	Hotel/Guest House	230 Wokingham Road	Reading
Reading	Bow Guest House	RG1 7XD	Hotel/Guest House	25 Russell Street	Reading
Reading	Crown Lodge Guest House	RG1 7XD	Hotel/Guest House	27 Russell Street	Reading
Reading	Rainbows Lodge Hotel	RG1 8AY	Hotel/Guest House	132-138 Caversham Road	Reading
Reading	Thameside Hotel	RG1 8AZ	Hotel/Guest House	144-150 Caversham Road	Reading
Reading	Y M C A		Hotel/Guest House	34 Parkside Road	Reading
Reading	Millennium Madejski Hotel	RG2 0FL	Hotel/Guest House	Shooters Way	Reading
Reading	Holiday Inn Reading South	RG2 0QN	Hotel/Guest House	500 Basingstoke Road	Reading
Reading	Beech House Hotel	RG30 2AY	Hotel/Guest House	60 Bath Road	Reading
Reading	Elmhurst Hotel	RG6 1EY	Hotel/Guest House	51 Church Road	Earley
Reading	Fairview Guest House	RG1 7TT	Hotel/Guest House	35 Tilehurst Road	Reading
Reading	The Forbury Hotel	RG1 3EJ	Hotel/Guest House	26 The Forbury	Reading
Reading	Malmaison Hotel	RG1 1JX	Hotel/Guest House	18-20 Station Road	Reading
Reading	Reading Central Premier Inn	RG1 2HN	Hotel/Guest House	Letcombe Street	Reading
Reading	Novotel	RG1 1DP	Hotel/Guest House	25b Friar Street	Reading
Reading	Ibis Hotel	RG1 1DP	Hotel/Guest House	25a Friar Street	Reading
Reading	Hilton Reading		Hotel/Guest House	Drake Way	Reading
Reading	Travelodge	RG30 1EH	Hotel/Guest House	648-654 Oxford Road	Reading
Reading	Penta Hotel Reading	RG1 7RH	Hotel/Guest House	Oxford Road	Reading
Reading	Premier Inn	RG1 8BQ	Hotel/Guest House	Richfield Avenue	Reading
Reading	Amherst	RG1 7XG	Hotel/Guest House	73 Russell Street	Reading
Reading	Whitings	RG4 8DU	Manufacturer & Packer	20 Coldicutt Street	Caversham
Reading	Jennings Butchers	RG4 8BA	Manufacturer & Packer	39a Church Street	Caversham
Reading	Village Butchers	RG30 4RN	Manufacturer & Packer	9 The Triangle	Tilehurst
Reading	W M Vicars and Son	RG1 1TT	Manufacturer & Packer	20 West Street	Reading
Reading	Crumbs		Manufacturer & Packer	54a Prince Of Wales Avenue	Reading
Reading	A la Karv Kitchen	RG2 0SA	Manufacturer & Packer	Acre Road	Reading
Reading	Dudmans of Reading Market Stall Reading Market		Mobile Food Unit	Hosier Street	Reading
Reading	Adems Kebab, Reading Hotel Car Park, Mobile Van	RG2 0HH	Mobile Food Unit	196 Basingstoke Road	Reading
Reading	Breakfast Box, Mobile Van,		Mobile Food Unit	Rose Kiln Lane	Reading
Reading	Chubby's, Mobile Van,	RG2 0QQ	Mobile Food Unit	468 Basingstoke Road	Reading
Reading	Mr Nihat Umdu, Mobile Van	RG2 8HD	Mobile Food Unit	223 Shinfield Road	Reading
Reading	Bayram Ozturk, Mobile Van		Mobile Food Unit	Weldale Street	Reading
Reading	Adey Catering, Mobile Van	RG30 4DJ	Mobile Food Unit	49 Spey Road	Tilehurst
Reading	S & D Catering, Mobile Van, Reading Market		Mobile Food Unit	Hosier Street	Reading
Reading	Bayram Ozturk, Mobile Van, Reading Retail Park		Mobile Food Unit	Oxford Road	Reading
Reading	Charlys Snack Bar, Mobile Van		Mobile Food Unit	Milford Road	Reading
Reading	General Stores	RG4 5AD	Mobile Food Unit	8 South View Avenue	Caversham
Reading	Meating Place, Mobile Van	RG30 6AZ	Mobile Food Unit	Deacon Way	Tilehurst
Reading	Foodians	RG4 8QT	Mobile Food Unit	31 Highdown Avenue	Emmer Green
Reading	Whittington's Tea Barge		Mobile Food Unit	Wolsey Road	Caversham
Reading	Kaz Bar, Mobile van	RG1 3DH	Mobile Food Unit	Kenavon Drive	Reading
Reading	Om Nom Nom, Mobile Van	RG1 6JE	Mobile Food Unit	4 Berkeley Avenue	Reading
Reading	Mr Retrocool	RG1 3AY	Mobile Food Unit	25 Crane Wharf	Reading
Reading	The Griffin	RG4 7AD	Pub/Club	10-12 Church Road	Caversham
Reading	The Clifton Arms	RG4 8BS	Pub/Club	12 Gosbrook Road	Caversham
Reading	The Black Horse	RG4 8SE	Pub/Club	16 Kidmore End Road	Emmer Green
Reading	The Gardeners Arms	RG4 8NA	Pub/Club	48 Surley Row	Emmer Green
Reading	Fox And Hounds	RG4 8BN	Pub/Club	51 Gosbrook Road	Caversham
Reading	The Red Cow Inn	RG4 5BE	Pub/Club	56 Star Road	Caversham
Reading	The Prince of Wales	RG4 8JN	Pub/Club	76 Prospect Street	Caversham
Reading	Travellers Rest	RG4 5DL	Pub/Club	180 Henley Road	Caversham
Reading	The Prince of Wales	RG31 5BQ	Pub/Club	111 School Road	Tilehurst, Reading
Reading	The Sun Inn	RG1 7RD	Pub/Club	16 Castle Street	Reading
Reading	The Horncastle	RG30 2HJ	Pub/Club	208 Bath Road	Reading
Reading	The Ale House	RG1 2BH	Pub/Club	2 Broad Street	Reading
Reading	The Horn Inn	RG1 7RD	Pub/Club	2 Castle Street	Reading
Reading	The New Inn	RG30 1AQ	Pub/Club	344a Oxford Road	Reading
Reading	The Rose & Thistle	RG1 7YL	Pub/Club	43 Argyle Road	Reading
Reading	The Nags Head	RG1 7XD	Pub/Club	5 Russell Street	Reading
Reading	The Royal Albion Hotel	RG30 1EH	Pub/Club	642 Oxford Road	Reading
Reading	The Royal Oak	RG31 5NW	Pub/Club	69 Westwood Glen	Tilehurst
Reading	The Pondhouse	RG30 1EH	Pub/Club	738 Oxford Road	Reading
Reading	The Plough Inn	RG31 5AW	Pub/Club	78 School Road	Tilehurst
Reading	Butchers Arms	RG31 6HH	Pub/Club	9 Lower Armour Road	Tilehurst
Reading	Tylers Rest	RG30 6BS	Pub/Club	149 Norcot Road	Tilehurst
Reading	Wynford Arms	RG1 3BY	Pub/Club	110 Kings Road	Reading
Reading	The Granby Tavern	RG1 5AY	Pub/Club	120 London Road	Reading
Reading	The College Arms	RG6 1JL	Pub/Club	128 Wokingham Road	Reading
Reading	The Hop Leaf	RG1 2QZ	Pub/Club	163 Southampton Street	Reading
Reading	The Three Tuns	RG6 1LT	Pub/Club	191 Wokingham Road	Reading
Reading	McDevitts Bar/South Street Arts Centre	RG1 4QU	Pub/Club	21 South Street	Reading
Reading	The Pheasant Inn	RG1 2RB	Pub/Club	225 Southampton Street	Reading
Reading	The Jolly Anglers	RG1 3EA	Pub/Club	Kennet Side	Reading
Reading	The Red Lion	RG1 2QL	Pub/Club	34 Southampton Street	Reading
Reading	The Roebuck Inn	RG6 1NY	Pub/Club	37 Auckland Road	Reading
Reading	The Queens Head	RG2 7AZ	Pub/Club	54 Christchurch Road	Reading
Reading	The Lyndhurst Arms	RG1 4DG	Pub/Club	88 Queens Road	Reading
Reading	The Retreat	RG1 4EH	Pub/Club	8 St Johns Street	Reading
Reading	Hook & Tackle	RG1 2ND	Pub/Club	Katesgrove Lane	Reading
Reading	The Woodley Arms	RG1 2RF	Pub/Club	Waldeck Street	Reading
Reading	The Bugle	RG1 1EX	Pub/Club	144 Friar Street	Reading
Reading	The Rising Sun		Pub/Club	18 Forbury Road	Reading
Reading	The Queens Arms	RG1 7HL	Pub/Club	24 Great Knollys Street	Reading
Reading	The Warwick	RG1 3DD	Pub/Club	77-79 Kings Road	Reading
Reading	The Butler	RG1 7DS	Pub/Club	85-91 Chatham Street	Reading
Reading	World Turned Upside Down	RG2 0JE	Pub/Club	387 Basingstoke Road	Reading
Reading	The Crown	RG4 8AA	Pub/Club	3 Bridge Street	Caversham
Reading	The Moderation	RG1 8BB	Pub/Club	213 Caversham Road	Reading
Reading	The Spread Eagle	RG30 2EG	Pub/Club	117 Norfolk Road	Reading
Reading	The Sportsman	RG2 7DS	Pub/Club	201 Shinfield Road	Reading
Reading	Tilehurst Royal British Legion	RG31 5BB	Pub/Club	Downing Road	Tilehurst
Reading	Caversham Working Mens Club	RG4 8AU	Pub/Club	36 Church Street	Caversham
Reading	Reading Bowling Club	RG1 5DW	Pub/Club	94 Kendrick Road	Reading
Reading	Reading Golf Club	RG4 8SQ	Pub/Club	17 Kidmore End Road	Emmer Green
Reading	The Mansion House	RG30 2ND	Pub/Club	Liebenrood Road	Reading
Reading	The Curzon Club		Pub/Club	362 Oxford Road	Reading
Reading	Reading Rowing Club	RG1 8EQ	Pub/Club	1 Thames Side Promenade	Reading
Reading	The Southcote Beefeater	RG30 3AG	Pub/Club	19 Southcote Lane	Reading
Reading	The Three Guineas	RG1 1LY	Pub/Club	Station Approach	Reading
Reading	Bar Iguana	RG1 2LN	Pub/Club	11 St Marys Butts	Reading
Reading	Yates Wine Lodge	RG1 1DB	Pub/Club	7-9 Friar Street	Reading
Reading	The Grosvenor	RG4 7NH	Pub/Club	109 Kidmore Road	Caversham
Reading	Rileys	RG1 8NQ	Pub/Club	10 Cremyll Road	Reading
Reading	Reading Post Office Sports & Social Club	RG1 8EQ	Pub/Club	6 Richfield Avenue	Reading
Reading	Great Expectations	RG1 4PS	Pub/Club	33 London Street	Reading
Reading	Purple Turtle	RG1 2JR	Pub/Club	9 Gun Street	Reading
Reading	Pavlovs Dog	RG1 2LN	Pub/Club	21-23 St Marys Butts	Reading
Reading	The Fruit Bat	RG1 5NA	Pub/Club	30 Erleigh Road	Reading
Reading	The White Horse	RG4 8SD	Pub/Club	9 Kidmore End Road	Emmer Green
Reading	Pitcher and Piano	RG1 1DB	Pub/Club	18 Friar Street	Reading
Reading	Salisbury Conservative Club	RG1 4HX	Pub/Club	316 Kings Road	Reading
Reading	Wishing Well	RG30 1AD	Pub/Club	280 Oxford Road	Reading
Reading	The Walkabout	RG1 1DG	Pub/Club	Wiston Terrace	Reading
Reading	Cape	RG1 1DB	Pub/Club	13-14 Friar Street	Reading
Reading	The Turks	RG1 5BJ	Pub/Club	31 London Road	Reading
Reading	Back of Beyond	RG1 3BY	Pub/Club	108 Kings Road	Reading
Reading	Sakura	RG1 2JR	Pub/Club	5 Gun Street	Reading
Reading	Xposed Gentlemens Club	RG1 7BL	Pub/Club	Abattoirs Road	Reading
Reading	O'Neills/Reflex	RG1 1DB	Pub/Club	4 Friar Street	Reading
Reading	Bed Bar	RG1 1DB	Pub/Club	5-6 Friar Street	Reading
Reading	The Victoria	RG30 6BP	Pub/Club	1 Norcot Road	Tilehurst
Reading	Oakford Public House	RG1 1PZ	Pub/Club	53 Blagrave Street	Reading
Reading	Rewind / Highlight	RG1 1EP	Pub/Club	110-117 Friar Street	Reading
Reading	Revolution	RG1 1JX	Pub/Club	14-16 Station Road	Reading
Reading	Caversham Bowling Club	RG4 7AN	Pub/Club	Albert Road	Caversham
Reading	The Face Bar	RG1 7RB	Pub/Club	Ambrose Place	Chatham Street
Reading	Caversham Health and Fitness Limited	RG4 8AN	Pub/Club	Archway Road	Caversham
Reading	Reading & District Irish Association	RG1 7HT	Pub/Club	96-104 Chatham Street	Reading
Reading	BJ's Luxury Bingo Club	RG2 0BS	Pub/Club	Gillette Way	Reading
Reading	Caversham Conservative Club	RG4 8ED	Pub/Club	371 Gosbrook Road	Caversham
Reading	Caversham Park Village Assoc, Milestone Way precinct	RG4 6PF	Pub/Club	Northbrook Road	Caversham
Reading	Northcourt Halls Bar, University of Reading		Pub/Club	22 Northcourt Avenue	Reading
Reading	Great Western Staff Association	RG1 1NB	Pub/Club	Station Hill	Reading
Reading	Tilehurst Bowls Club	RG31 6JR	Pub/Club	Wardle Avenue	Tilehurst
Reading	Q Club	RG1 1DB	Pub/Club	16 Friar Street	Reading
Reading	Sahara Bar	RG1 2JR	Pub/Club	1 Gun Street	Reading
Reading	Ukranian Social Club	RG1 4QZ	Pub/Club	21 Sidmouth Street	Reading
Reading	The Tilehurst Club	RG31 6DE	Pub/Club	12 Kentwood Hill	Tilehurst
Reading	Monroe's Rock Cafe/Sugar Lounge	RG1 2LG	Pub/Club	61 St Marys Butts	Reading
Reading	George & Dragon	RG30 2HA	Pub/Club	162 Bath Road	Reading
Reading	Plug 'N' Play	RG1 8LG	Pub/Club	Milford Road	Reading
Reading	Island Bohemian Bowls Club	RG1 8DG	Pub/Club	Thames Side	Reading
Reading	River Bank Club	RG4 8AA	Pub/Club	2 Bridge Street	Caversham
Reading	Evissa Nightclub	RG1 7SB	Pub/Club	11 Castle Street	Reading
Reading	Horse & Jockey	RG1 7RJ	Pub/Club	120 Castle Street	Reading
Reading	K3	RG1 1EP	Pub/Club	108 Friar Street	Reading
Reading	Copa	RG1 3BJ	Pub/Club	76-78 Kings Road	Reading
Reading	Las Iguanas, The Oracle	RG1 2AG	Pub/Club	Bridge Street	Reading
Reading	Bar Duo	RG1 1NF	Pub/Club	58 Station Hill	Reading
Reading	Abbot Cook	RG1 5DE	Pub/Club	153 London Road	Reading
Reading	Miller & Carter, The Oracle	RG1 2AG	Pub/Club	Bridge Street	Reading
Reading	The Water Tower	RG31 4DU	Pub/Club	160 Park Lane	Tilehurst
Reading	Milk Bar Reading	RG1 1DT	Pub/Club	8 Merchants Place	Reading
Reading	Reading ) Association for the Blind	RG1 7JS	Restaurant/ Cafe/ Canteen	Carey Street	Reading
Reading	Rivermead Leisure Centre- Chapters Cafe	RG1 8EQ	Restaurant/ Cafe/ Canteen	Richfield Avenue	Reading
Reading	John Lewis Partnership Plc	RG1 2BB	Restaurant/ Cafe/ Canteen	108-113 Broad Street	Reading
Reading	Sodexo, Gillette	RG2 0QE	Restaurant/ Cafe/ Canteen	452 Basingstoke Road	Reading
Reading	Ways & Means Trust	RG4 5BY	Restaurant/ Cafe/ Canteen	Paddock Road	Caversham
Reading	Out to Lunch Catering Co	RG1 4NQ	Restaurant/ Cafe/ Canteen	23 Victoria Street	Reading
Reading	Genting Club (Reading)	RG1 8PA	Restaurant/ Cafe/ Canteen	18 Richfield Avenue	Reading
Reading	Rivers Prudential Ibis Club	RG30 6AY	Restaurant/ Cafe/ Canteen	Scours Lane	Tilehurst
Reading	All Variety Catering, Reading Bus Canteen	RG1 7HH	Restaurant/ Cafe/ Canteen	26-90 Great Knollys Street	Reading
Reading	Aramark, Price Waterhouse Coopers	RG1 1JG	Restaurant/ Cafe/ Canteen	9 Greyfriars Road	Reading
Reading	Pumpkin Cafe, Royal Berkshire Hospital	RG1 5AN	Restaurant/ Cafe/ Canteen	London Road	Reading
Reading	Emmbrook Court Ltd		Restaurant/ Cafe/ Canteen	Emmbrook Court	Reading
Reading	Bongo Flavour	RG1 7PL	Restaurant/ Cafe/ Canteen	174 Oxford Road	Reading
Reading	Grosvenor Casino	RG1 4SY	Restaurant/ Cafe/ Canteen	1 Queens Road	Reading
Reading	Logicafe (Eurest, Logica)	RG2 6UA	Restaurant/ Cafe/ Canteen	250 Brook Drive	Reading
Reading	Eurest, Verizon		Restaurant/ Cafe/ Canteen	A33 Relief Road	Reading
Reading	The Carey Centre	RG1 7JR	Restaurant/ Cafe/ Canteen	Anstey Road	Reading
Reading	West Indian Women's Circle		Restaurant/ Cafe/ Canteen	Fobney Street	Reading
Reading	Eurest, Reading Crown Court	RG1 3EH	Restaurant/ Cafe/ Canteen	The Forbury	Reading
Reading	HM Prison Service	RG1 3HY	Restaurant/ Cafe/ Canteen	Forbury Road	Reading
Reading	DHL staff canteen, Reading Distribution Centre	RG2 0DS	Restaurant/ Cafe/ Canteen	Gillette Way	Reading
Reading	Stay a While Lunchclub, Caversham Heights Methodist Church Hall	RG4 7BG	Restaurant/ Cafe/ Canteen	74 Highmoor Road	Caversham
Reading	Compass, Prudential	RG1 3ES	Restaurant/ Cafe/ Canteen	121 Kings Road	Reading
Reading	Midweek Lunch Club, Wycliffe Baptist Church	RG1 4LS	Restaurant/ Cafe/ Canteen	233 Kings Road	Reading
Reading	Baxter Storey, Environment Agency	RG1 8DQ	Restaurant/ Cafe/ Canteen	Kings Meadow Road	Reading
Reading	Eat & Drink London Road, University of Reading	RG1 5AQ	Restaurant/ Cafe/ Canteen	London Road	Reading
Reading	Pakistan Community Hall Lunch Club	RG1 3PA	Restaurant/ Cafe/ Canteen	174 London Road	Reading
Reading	Indian Community Centre	RG6 1NJ	Restaurant/ Cafe/ Canteen	2 Norris Road	Reading
Reading	Eat at St Patricks & St Patrick's Bar, University of Reading	RG2 7HB	Restaurant/ Cafe/ Canteen	20 Northcourt Avenue	Reading
Reading	Wesley Methodist Church Womens Centre	RG1 4BW	Restaurant/ Cafe/ Canteen	84 Queens Road	Reading
Reading	Jazz Cafe, Madejski Stadium	RG2 0FL	Restaurant/ Cafe/ Canteen	Shooters Way	Reading
Reading	Compass Catering, Madejski Stadium	RG2 0FL	Restaurant/ Cafe/ Canteen	Shooters Way	Reading
Reading	The Link	RG31 5AN	Restaurant/ Cafe/ Canteen	28 School Road	Tilehurst
Reading	Baxter Storey, Ericsson	RG1 8DJ	Restaurant/ Cafe/ Canteen	Vastern Road	Reading
Reading	Aramark, Salvation Army	RG1 6AB	Restaurant/ Cafe/ Canteen	Willow Street	Reading
Reading	Baxter Storey, Cisco Systems	RG2 6GE	Restaurant/ Cafe/ Canteen	300 Longwater Avenue	Reading
Reading	Avenance Plc, Tesco Customer Cafe	RG1 8DF	Restaurant/ Cafe/ Canteen	Napier Road	Reading
Reading	Bartlett Mitchell, Symantec	RG2 6UU	Restaurant/ Cafe/ Canteen	350 Brook Drive	Reading
Reading	Alston Business Catering, Skills Funding Agency, Pacific House		Restaurant/ Cafe/ Canteen	Imperial Way	Reading
Reading	Hobbs Catering Solutions,Thames Valley Police	RG1 7TH	Restaurant/ Cafe/ Canteen	Castle Street	Reading
Reading	The Salvation Army Church Lunch Club	RG1 7JR	Restaurant/ Cafe/ Canteen	Anstey Road	Reading
Reading	Civic Catering	RG1 7AE	Restaurant/ Cafe/ Canteen	Castle Street	Reading
Reading	Charlton House Catering, Visa Europe	RG1 4BQ	Restaurant/ Cafe/ Canteen	41-45 Queens Road	Reading
Reading	Aramark, Southern Electric	RG1 8BU	Restaurant/ Cafe/ Canteen	55 Vastern Road	Reading
Reading	ICMA Centre Cafe Bar 1, University of Reading	RG6 6BA	Restaurant/ Cafe/ Canteen	Whiteknights Campus, PO Box 242	Reading
Reading	Whistlestop, Royal Berkshire Hospital	RG1 5AN	Restaurant/ Cafe/ Canteen	London Road	Reading
Reading	Eurest, Cafe Imperium		Restaurant/ Cafe/ Canteen	Imperial Way	Reading
Reading	ICMA Centre Cafe Bar 2, University Of Reading	RG6 6BA	Restaurant/ Cafe/ Canteen	Whiteknights Campus, PO Box 242	Reading
Reading	Arty Giraffe Ltd	RG30 1EL	Restaurant/ Cafe/ Canteen	850 Oxford Road	Reading
Reading	League of Friends, North Block, Royal Berkshire Hosptial	RG1 5AN	Restaurant/ Cafe/ Canteen	London Road	Reading
Reading	Cafe, Coley Park Baptist Church		Restaurant/ Cafe/ Canteen	Wensley Road	Reading
Reading	Lola Lo's	RG1 1EP	Restaurant/ Cafe/ Canteen	126 Friar Street	Reading
Reading	Harbour & Jones, Yell Staff Canteen	RG1 3YL	Restaurant/ Cafe/ Canteen	23 Forbury Road	Reading
Reading	Millennium Lunch Club, Polish Catholic Church	RG1 4RF	Restaurant/ Cafe/ Canteen	Watlington Street	Reading
Reading	Eat at Sports Park,University of Reading		Restaurant/ Cafe/ Canteen	Shinfield Road	Reading
Reading	CrossCountry Trains	RG1 1AA	Restaurant/ Cafe/ Canteen	80 Caversham Road	Reading
Reading	Bartlett Mitchell, Quintiles	RG2 6UU	Restaurant/ Cafe/ Canteen	500 Brook Drive	Reading
Reading	Coffee Olive	RG1 7UZ	Restaurant/ Cafe/ Canteen	167a Oxford Road	Reading
Reading	Reading Playcafes CIC	RG6 1LF	Restaurant/ Cafe/ Canteen	Wokingham Road	Reading
Reading	CH & Co Catering Ltd, Thames Water Utilities Ltd	RG1 8DB	Restaurant/ Cafe/ Canteen	Vastern Road	Reading
Reading	CH & Co Catering Ltd, Thames Water Utilities Ltd		Restaurant/ Cafe/ Canteen	Rose Kiln Lane	Reading
Reading	CH & Co Catering Ltd, Thames Water Utilities Ltd	RG2 6AD	Restaurant/ Cafe/ Canteen	550 South Oak Way	Reading
Reading	Baxter Storey, Reading Rail Redevelopment Office	RG1 1AA	Restaurant/ Cafe/ Canteen	80 Caversham Road	Reading
Reading	Grosvenor G Casino	RG2 0SN	Restaurant/ Cafe/ Canteen	Rose Kiln Lane	Reading
Reading	I'm Soo Hungry Ltd	RG1 8DJ	Restaurant/ Cafe/ Canteen	51 Vastern Road	Reading
Reading	Baxter Storey, Deloitte		Restaurant/ Cafe/ Canteen	Abbey Street	Reading
Reading	Sodexo Ltd, Thales	RG2 0SB	Restaurant/ Cafe/ Canteen	Worton Drive	Reading
Reading	Community Soup Kitchen, West Reading Salvation Army	RG30 1EG	Restaurant/ Cafe/ Canteen	522 Oxford Road	Reading
Reading	Eurest, Prudential	RG2 6GP	Restaurant/ Cafe/ Canteen	100 Longwater Avenue	Reading
Reading	Greyfriars Centre	RG1 1EH	Restaurants & Caterers -other	Friar Street	Reading
Reading	Tyndale Baptist Church	RG2 7JE	Restaurants & Caterers -other	2-4 Cressingham Road	Reading
Reading	Fairview Community Centre	RG1 7RR	Restaurants & Caterers -other	George Street	Reading
Reading	Caversham Baptist Hall	RG4 8JB	Restaurants & Caterers -other	Prospect Street	Caversham
Reading	Reading Hindu Temple	RG2 0EQ	Restaurants & Caterers -other	112 Whitley Street	Reading
Reading	Shehnai	RG1 4QA	Restaurants & Caterers -other	75-77 London Street	Reading
Reading	Whitley Community Church	RG2 7SD	Restaurants & Caterers -other	Dawlish Road	Reading
Reading	Marks & Spencer (Hot Food on the Move)	RG1 2BH	Restaurants & Caterers -other	12 Broad Street	Reading
Reading	Wednesday Lunch Club, St Michaels Church	RG30 4JY	Restaurants & Caterers -other	Routh Lane	Tilehurst
Reading	Chartwells, Caversham Childrens Centre	RG4 5NA	Restaurants & Caterers -other	114 Amersham Road	Caversham
Reading	Park Eat, University of Reading	RG1 5JL	Restaurants & Caterers -other	Upper Redlands Road	Reading
Reading	Sangam Lunch Club, Wycliffe Baptist Church	RG1 4LS	Restaurants & Caterers -other	233 Kings Road	Reading
Reading	Cafe Yolk	RG1 5NA	Restaurants & Caterers -other	44 Erleigh Road	Reading
Reading	Kyklos	RG1 2HG	Restaurants & Caterers -other	King Street	Reading
Reading	Kooky Catering	RG4 8QF	Restaurants & Caterers -other	46 Tredegar Road	Emmer Green
Reading	Faith Christian Group	RG1 2TN	Restaurants & Caterers -other	79 Silver Street	Reading
Reading	Boots The Chemist	RG1 2AE	Retailers - other	47-48 Broad Street	Reading
Reading	League of Friends, South Block Shop, Royal Berkshire Hospital	RG1 5AN	Retailers - other	London Road	Reading
Reading	Weight Watchers	RG1 3AA	Retailers - other	2-4 Kings Road	Reading
Reading	Home Bargains, Reading Link Retail Park	RG2 0SN	Retailers - other	Rose Kiln Lane	Reading
Reading	Abbey School	RG1 5DZ	Schools/Colleges	17 Kendrick Road	Reading
Reading	Chartwells, Katesgrove Primary School	RG1 2NL	Schools/Colleges	Dorothy Street	Reading
Reading	Refectory & Expresso Cafe, Reading College	RG1 4HJ	Schools/Colleges	Kings Road	Reading
Reading	Chartwells, English Martyrs RC Primary School	RG30 4BE	Schools/Colleges	Dee Road	Tilehurst
Reading	Chartwells, Whitley Park Infant and Junior Schools	RG2 0JA	Schools/Colleges	Basingstoke Road	Reading
Reading	Harrison Catering Services Limited, Reading School	RG1 5LW	Schools/Colleges	Erleigh Road	Reading
Reading	Highdown School	RG4 8LR	Schools/Colleges	Surley Row	Emmer Green
Reading	Chartwells, Moorlands Primary School	RG30 4UN	Schools/Colleges	Church End Lane	Tilehurst
Reading	Chartwells, Redlands Primary School	RG1 5QH	Schools/Colleges	Lydford Road	Reading
Reading	Chartwells, Caversham Park Primary School	RG4 6RP	Schools/Colleges	Queensway	Caversham
Reading	Chartwells, Christ The King RC Primary School	RG2 8LX	Schools/Colleges	Lulworth Road	Reading
Reading	St Joseph's College	RG1 5JT	Schools/Colleges	64 Upper Redlands Road	Reading
Reading	Chartwells, Coley Primary School	RG1 6AZ	Schools/Colleges	Wolseley Street	Reading
Reading	Chartwells, Manor Primary School	RG30 3LJ	Schools/Colleges	110 Ashampstead Road	Reading
Reading	Holybrook Special School	RG30 3LJ	Schools/Colleges	145 Ashampstead Road	Reading
Reading	Chartwells, The Avenue Special School	RG30 4BZ	Schools/Colleges	Conwy Close	Tilehurst
Reading	Chartwells, George Palmer Primary School	RG2 7PP	Schools/Colleges	70 Northumberland Avenue	Reading
Reading	All Saints CE Infant School	RG1 6NP	Schools/Colleges	Brownlow Road	Reading
Reading	Abbey Junior School	RG2 7AR	Schools/Colleges	30 Christchurch Road	Reading
Reading	Chartwells, Phoenix College	RG2 7AY	Schools/Colleges	40 Christchurch Road	Reading
Reading	Chartwells, Battle Primary School	RG30 2TD	Schools/Colleges	Cranbury Road	Reading
Reading	Chartwells, Cranbury College	RG30 2TS	Schools/Colleges	Cranbury Road	Reading
Reading	Chartwells, St Michaels Primary School	RG30 4AS	Schools/Colleges	Dee Road	Tilehurst
Reading	Chartwells, Geoffrey Field Infant & Junior School	RG2 8RH	Schools/Colleges	Exbourne Road	Reading
Reading	Hugh Faringdon School	RG30 3EP	Schools/Colleges	Fawley Road	Reading
Reading	Chartwells, Emmer Green Primary School	RG4 8LN	Schools/Colleges	Grove Road	Emmer Green
Reading	Chartwells, Caversham Primary School	RG4 7RA	Schools/Colleges	Hemdean Road	Caversham
Reading	Thomas Franks, Queen Annes School	RG4 6DX	Schools/Colleges	Henley Road	Caversham
Reading	Prospect Technology College	RG30 4EX	Schools/Colleges	Cockney Hill	Reading
Reading	Chartwells, Kendrick Girls School	RG1 5BN	Schools/Colleges	41-43 London Road	Reading
Reading	Chartwells, Micklands Primary School	RG4 6LU	Schools/Colleges	Micklands Road	Caversham
Reading	New Christ Church CE Primary School	RG2 0AY	Schools/Colleges	Milman Road	Reading
Reading	Chartwells, Meadow Park Academy	RG30 6BS	Schools/Colleges	Norcot Road	Tilehurst
Reading	Chartwells, Reading Girls School	RG2 7PY	Schools/Colleges	Northumberland Avenue	Reading
Reading	Chartwells, St John's CE Primary School	RG1 3JN	Schools/Colleges	121-147 Orts Road	Reading
Reading	Oxford Road Primary School	RG1 7PJ	Schools/Colleges	146 Oxford Road	Reading
Reading	Chartwells, St Martins R C Primary School	RG4 6SS	Schools/Colleges	Pendennis Avenue	Caversham
Reading	Thomas Franks, Main Kitchen, Chiltern College	RG4 8JZ	Schools/Colleges	16 Peppard Road	Caversham
Reading	Chartwells, The Hill Primary School	RG4 8TU	Schools/Colleges	Peppard Road	Emmer Green
Reading	Chartwells, Park Lane Primary School	RG31 5BD	Schools/Colleges	School Road	Tilehurst
Reading	Chartwells, Park Lane Infants School	RG31 5BD	Schools/Colleges	256 School Road	Tilehurst
Reading	Chartwells, New Town Primary School	RG1 3LS	Schools/Colleges	School Terrace	Reading
Reading	Chartwells, Southcote Primary School	RG30 3EJ	Schools/Colleges	Silchester Road	Reading
Reading	St Edwards School	RG30 2JH	Schools/Colleges	64 Tilehurst Road	Reading
Reading	Eat at Wantage Hall & Wantage Bar, University of Reading	RG1 5JG	Schools/Colleges	Upper Redlands Road	Reading
Reading	Churchend Primary Academy Trust	RG30 4HP	Schools/Colleges	Usk Road	Tilehurst
Reading	Chartwells, St Anne's RC Primary School	RG4 5AA	Schools/Colleges	1 Washington Road	Caversham
Reading	Chartwells, St Mary's & All Saints CE Primary School	RG1 6DU	Schools/Colleges	149 Wensley Road	Reading
Reading	The Ridgeway Primary School	RG2 7EL	Schools/Colleges	Willow Gardens	Reading
Reading	Chartwells, Wilson Primary School	RG30 2RW	Schools/Colleges	Wilson Road	Reading
Reading	Chartwells, Alfred Sutton Primary School	RG6 1JP	Schools/Colleges	148 Wokingham Road	Reading
Reading	Chartwells, Thameside Primary School	RG4 8BY	Schools/Colleges	12 Wolsey Road	Caversham
Reading	Chartwells, EP Collier Primary School	RG1 8DU	Schools/Colleges	91 York Road	Reading
Reading	Leighton Park School	RG2 7ED	Schools/Colleges	Shinfield Road	Reading
Reading	John Madejski Academy	RG2 8AF	Schools/Colleges	125 Hartland Road	Reading
Reading	The Grapevine, St Edwards School	RG30 2JH	Schools/Colleges	64 Tilehurst Road	Reading
Reading	The Kitchen at Reading College	RG1 4HJ	Schools/Colleges	Kings Road	Reading
Reading	Coley Park Children's Centre	RG1 6DU	Schools/Colleges	Wensley Road	Reading
Reading	Red Balloon Learner Centre	RG1 4JJ	Schools/Colleges	220 Kings Road	Reading
Reading	Frosts Fishmonger Ltd	RG1 1EU	Smaller Retailers	11a Union Street	Reading
Reading	Dudmans Of Reading	RG1 1EU	Smaller Retailers	11b Union Street	Reading
Reading	Warings Craft Bakers	RG31 5AW	Smaller Retailers	80 School Road	Tilehurst
Reading	Warings Craft Bakers	RG31 6HA	Smaller Retailers	53 Armour Road	Tilehurst
Reading	League of Friends, Maternity Ward, Royal Berkshire Hospital	RG1 5AN	Smaller Retailers	London Road	Reading
Reading	UK Halal Meat	RG6 1LH	Smaller Retailers	79 Wokingham Road	Reading
Reading	Alshabaz Halal Meat		Smaller Retailers	33 Whitley Street	Reading
Reading	Marks & Spencer Simply Food, Royal Berkshire Hospital	RG1 5AN	Supermarket/ Hypermarket	London Road	Reading
Reading	WRVS Radiotherapy Tea Bar, Royal Berkshire Hospital	RG1 5AN	Takeaway	London Road	Reading
Reading	WRVS Eye Clinic Tea Bar, Royal Berkshire Hospital	RG1 5AN	Takeaway	Craven Road	Reading
Slough	Optimum Specialised	SL13NT	FSA Primary Producer	T07 Private Residential Care Home
Slough	24 Hour Ice	SL14JA	FSB Manufacturers & Packers	R60 Food/Transport/Distribution
Slough	ADOM Food Supply Imp	SL25UE	FSB Manufacturers & Packers	C17 Food Business in Private House
Slough	Avian Forwarding Ltd	SL30QT	FSB Manufacturers & Packers	R48 ERTS
Slough	En Route Internation	SL30QT	FSB Manufacturers & Packers	R10 Baker Manufacturer							`
Slough	Food Partners (Manuf	SL30EN	FSB Manufacturers & Packers	Z04 PA - Secondary Premise Food
Slough	Food Partners Ltd (R	SL30QX	FSB Manufacturers & Packers	Z02 PA - Main Premise Food
Slough	Horlicks Ltd	SL13NW	FSB Manufacturers & Packers	Z02 PA - Main Premise Food
Slough	Lasuch Limited	SL14JA	FSB Manufacturers & Packers	R10 Baker Manufacturer
Slough	Maha Partnership Ltd	SL12JJ	FSB Manufacturers & Packers	C17 Food Business in Private House
Slough	Mars Chocolate UK (P	SL14LG	FSB Manufacturers & Packers	Z02 PA - Main Premise Food
Slough	Montana Bakery Limit	SL30AP	FSB Manufacturers & Packers	R15 Head office Food
Slough	Montmartre Patisseri	SL14SP	FSB Manufacturers & Packers	R15 Head office Food
Slough	Ragus Sugars Manufac	SL14JG	FSB Manufacturers & Packers	Z02 PA - Main Premise Food
Slough	Randsavers Ltd.	SL30NJ	FSB Manufacturers & Packers	Z02 PA - Main Premise Food
Slough	Red Insight limited	SL14HR	FSB Manufacturers & Packers	R15 Head office Food
Slough	Rollover Hotdogs.com	SL14LN	FSB Manufacturers & Packers	Z02 PA - Main Premise Food
Slough	Sanbros	SL13TD	FSB Manufacturers & Packers	R28 Food Manufacturer
Slough	Shipleys Food Servic	SL37LU	FSB Manufacturers & Packers	R18 Food Packers
Slough	Simply Divine	SL37FD	FSB Manufacturers & Packers	R28 Food Manufacturer
Slough	Speedwell Enterprise	SL13BP	FSB Manufacturers & Packers	R14 Warehouse with Food
Slough	Sunshine Foods UK Lt	SL25EP	FSB Manufacturers & Packers	R39 Wholesale /Cash & Carry Food
Slough	Aramex International	SL30NS	FSC Importers/Exporters	O35 Import/Export
Slough	Coca Cola Enterprise	SL30DX	FSC Importers/Exporters	R39 Wholesale /Cash & Carry Food
Slough	Heathrow Cargo Handl	SL30AT	FSC Importers/Exporters	R60 Food/Transport/Distribution
Slough	HPL Kensington Ltd.		FSC Importers/Exporters	R60 Food/Transport/Distribution
Slough	Innovative Bites Ltd	SL13DR	FSC Importers/Exporters	Z02 PA - Main Premise Food
Slough	Jumbo Importers Ltd	SL30NJ	FSC Importers/Exporters	Z02 PA - Main Premise Food
Slough	K.S.Solutions	SL38QE	FSC Importers/Exporters	O35 Import/Export
Slough	Kissan Foods Ltd	SL13FQ	FSC Importers/Exporters	R39 Wholesale /Cash & Carry Food
Slough	RRR Fresh Produce	SL11RZ	FSC Importers/Exporters	O35 Import/Export
Slough	SBS Worldwide	SL30AL	FSC Importers/Exporters	V01 Haulage/Carrier/Removals
Slough	SFD (GB) Ltd	SL14LH	FSC Importers/Exporters	R60 Food/Transport/Distribution
Slough	Tasting Point Ltd	SL14UN	FSC Importers/Exporters	R14 Warehouse with Food
Slough	Trade Master Interna	SL15FF	FSC Importers/Exporters	O35 Import/Export
Slough	UPS Freight Services	SL30AR	FSC Importers/Exporters	V01 Haulage/Carrier/Removals
Slough	Amazon.co.uk Ltd	SL11QP	FSD Distrubutors/Transporters	X01 Head Office Non Food
Slough	Bindi (GB) Ltd	SL30BQ	FSD Distrubutors/Transporters	R14 Warehouse with Food
Slough	Booker Ltd.	SL14HR	FSD Distrubutors/Transporters	R39 Wholesale /Cash & Carry Food
Slough	DHL Supply Chain	SL30ED	FSD Distrubutors/Transporters	V11 Airport
Slough	Drinks Stop Cash & C	SL25EP	FSD Distrubutors/Transporters	R39 Wholesale /Cash & Carry Food
Slough	Eden Springs UK Limi	SL14RY	FSD Distrubutors/Transporters	R60 Food/Transport/Distribution
Slough	Food Partners (Distr	SL30LN	FSD Distrubutors/Transporters	Z04 PA - Secondary Premise Food
Slough	Food Partners (Stora	SL30ES	FSD Distrubutors/Transporters	Z04 PA - Secondary Premise Food
Slough	GAC Logistics (UK) L	SL30EN	FSD Distrubutors/Transporters	O36 Freight Forwarders
Slough	GIST limited	SL30ED	FSD Distrubutors/Transporters	R14 Warehouse with Food
Slough	Heathrow Drinks Supp	SL30AX	FSD Distrubutors/Transporters	R39 Wholesale /Cash & Carry Food
Slough	Horizon Internationa	SL30QR	FSD Distrubutors/Transporters	C08 Caterers
Slough	I M Logistics Limite	SL30QU	FSD Distrubutors/Transporters	R14 Warehouse with Food
Slough	KPD Smoothie Limited	SL38DB	FSD Distrubutors/Transporters	C17 Food Business in Private House
Slough	P B Foods Limited	SL30LU	FSD Distrubutors/Transporters	R60 Food/Transport/Distribution
Slough	Red Sky	SL25EA	FSD Distrubutors/Transporters	R14 Warehouse with Food
Slough	Sklep Polski Smaczek	SL25TL	FSD Distrubutors/Transporters	R20 Grocers
Slough	Spar	SL25AH	FSD Distrubutors/Transporters	R06 Supermarket
Slough	UTi Worldwide (UK) L	SL30BQ	FSD Distrubutors/Transporters	R50 Cash and Carry princ. food
Slough	Wilder Logistics Lim	SL30HQ	FSD Distrubutors/Transporters	R60 Food/Transport/Distribution
Slough	Apna Punjab Meat Mar	SL13LF	FSF Smaller Retailers	R02 Butcher
Slough	Castle Meats (Burnha	SL15LG	FSF Smaller Retailers	R02 Butcher
Slough	GNC	SL11DB	FSF Smaller Retailers	R07 Health Foods
Slough	Halal Meat Market	SL12LN	FSF Smaller Retailers	R02 Butcher
Slough	Kenya Fish Centre	SL11PG	FSF Smaller Retailers	R04 Fishmonger
Slough	Master Butchers Ltd.	SL37UD	FSF Smaller Retailers	R02 Butcher
Slough	S D Wines	SL13UW	FSF Smaller Retailers	R13 Off Licence
Slough	S L Wines	SL11BD	FSF Smaller Retailers	R13 Off Licence
Slough	Salama 2 Meat Halaal	SL11BD	FSF Smaller Retailers	R02 Butcher
Slough	Salma Meat Halal	SL11BD	FSF Smaller Retailers	R02 Butcher
Slough	Takhar Meat Market	SL25JT	FSF Smaller Retailers	R02 Butcher
Slough	The Wine Company	SL15BJ	FSF Smaller Retailers	R13 Off Licence
Slough	The Wine Well	SL16LE	FSF Smaller Retailers	R13 Off Licence
Slough	Virks Wine Store	SL25JT	FSF Smaller Retailers	R13 Off Licence
Slough	Wine Palace	SL22DT	FSF Smaller Retailers	R13 Off Licence
Slough	Accent Catering at C	SL15JP	FSH Restaurant/Cafe/Canteen	C15 School Canteens
Slough	Accent Catering at T	SL37EF	FSH Restaurant/Cafe/Canteen	C15 School Canteens
Slough	Cafe Exotic @ Selco	SL14UN	FSH Restaurant/Cafe/Canteen	C11 Snack Bar
Slough	Cafe Vibe at Arbour	SL23AE	FSH Restaurant/Cafe/Canteen	C05 Restaurant/Cafe (Unlicenced)
Slough	Canteen at Baylis Co	SL13HS	FSH Restaurant/Cafe/Canteen	C15 School Canteens
Slough	Canteen at Chalvey E	SL12SR	FSH Restaurant/Cafe/Canteen	C15 School Canteens
Slough	Canteen at Holy Fami	SL38NF	FSH Restaurant/Cafe/Canteen	C15 School Canteens
Slough	Canteen at Langley M	SL36BZ	FSH Restaurant/Cafe/Canteen	C15 School Canteens
Slough	Canteen at Slough &	SL12PU	FSH Restaurant/Cafe/Canteen	C15 School Canteens
Slough	Canteen at St Bernar	SL11TB	FSH Restaurant/Cafe/Canteen	C15 School Canteens
Slough	Canteen at St Bernar	SL37AF	FSH Restaurant/Cafe/Canteen	C15 School Canteens
Slough	Catermasters at Fiat	SL14DX	FSH Restaurant/Cafe/Canteen	C10 Staff Canteen
Slough	Catermasters at Ipse	SL13XE	FSH Restaurant/Cafe/Canteen	C10 Staff Canteen
Slough	Catermasters Contrac	SL12DD	FSH Restaurant/Cafe/Canteen	C10 Staff Canteen
Slough	CH & Co Catering Ltd	SL14LU	FSH Restaurant/Cafe/Canteen	C10 Staff Canteen
Slough	China Kitchen	SL15QL	FSH Restaurant/Cafe/Canteen	C06 Takeaway
Slough	Chopstix	SL11DD	FSH Restaurant/Cafe/Canteen	C04 Restaurant/Cafe (Licenced)
Slough	City Snax	SL15QL	FSH Restaurant/Cafe/Canteen	C05 Restaurant/Cafe (Unlicenced)
Slough	Coffee A La Cart	SL24GE	FSH Restaurant/Cafe/Canteen	C08 Caterers
Slough	Cognito at Long Clos	SL37LU	FSH Restaurant/Cafe/Canteen	C15 School Canteens
Slough	Compass Contract Ser	SL14AA	FSH Restaurant/Cafe/Canteen	C08 Caterers
Slough	Compass Group UK at	SL13EA	FSH Restaurant/Cafe/Canteen	C15 School Canteens
Slough	Costa Coffee Ltd	SL11DG	FSH Restaurant/Cafe/Canteen	C05 Restaurant/Cafe (Unlicenced)
Slough	Crocus Catering	SL25BY	FSH Restaurant/Cafe/Canteen	C10 Staff Canteen
Slough	Cuppateanos	SL38HL	FSH Restaurant/Cafe/Canteen	C08 Caterers
Slough	Custard Inns Ltd	SL30BN	FSH Restaurant/Cafe/Canteen	C03 Public House
Slough	Cygnet Catering at L	SL37EF	FSH Restaurant/Cafe/Canteen	P02 School/College/University
Slough	D Food Factory		FSH Restaurant/Cafe/Canteen	C05 Restaurant/Cafe (Unlicenced)
Slough	Destiny Cafe	SL12SP	FSH Restaurant/Cafe/Canteen	C05 Restaurant/Cafe (Unlicenced)
Slough	Donut Man		FSH Restaurant/Cafe/Canteen	C16 Mobile Caterers
Slough	Dragon Lounge	SL11HL	FSH Restaurant/Cafe/Canteen	C05 Restaurant/Cafe (Unlicenced)
Slough	Elior UK	SL13FT	FSH Restaurant/Cafe/Canteen	T07 Private Residential Care Home
Slough	Empire Cinema	SL11DD	FSH Restaurant/Cafe/Canteen	E12 Cinema/Theatre
Slough	Eurest @ Tesco Cafe	SL11XW	FSH Restaurant/Cafe/Canteen	C05 Restaurant/Cafe (Unlicenced)
Slough	Eurest at UCB	SL14BG	FSH Restaurant/Cafe/Canteen	C08 Caterers
Slough	Eurest at UCB	SL13XE	FSH Restaurant/Cafe/Canteen	C08 Caterers
Slough	Eurest at UCB	SL14EN	FSH Restaurant/Cafe/Canteen	C08 Caterers
Slough	Eurest Compass Group	SL13XE	FSH Restaurant/Cafe/Canteen	C10 Staff Canteen
Slough	Eurest Services - Co	SL13UF	FSH Restaurant/Cafe/Canteen	C10 Staff Canteen
Slough	Eurest Services at F	SL12EY	FSH Restaurant/Cafe/Canteen	C10 Staff Canteen
Slough	Fiat Unetversity	SL14JG	FSH Restaurant/Cafe/Canteen	C05 Restaurant/Cafe (Unlicenced)
Slough	ISS at Claycots Scho	SL13UQ	FSH Restaurant/Cafe/Canteen	C15 School Canteens
Slough	ISS at Claycots Scho	SL21QX	FSH Restaurant/Cafe/Canteen	C15 School Canteens
Slough	ISS at Colnbrook C o	SL30JZ	FSH Restaurant/Cafe/Canteen	C15 School Canteens
Slough	ISS at Godolphin Inf	SL13BQ	FSH Restaurant/Cafe/Canteen	C15 School Canteens
Slough	ISS at Godolphin Jun	SL13HS	FSH Restaurant/Cafe/Canteen	C15 School Canteens
Slough	ISS at Iqra Slough I	SL25FF	FSH Restaurant/Cafe/Canteen	C15 School Canteens
Slough	ISS at Lego UK Ltd	SL14DX	FSH Restaurant/Cafe/Canteen	C10 Staff Canteen
Slough	ISS at LG Electronic	SL14DX	FSH Restaurant/Cafe/Canteen	C10 Staff Canteen
Slough	ISS at Littledown Sc	SL13QW	FSH Restaurant/Cafe/Canteen	C15 School Canteens
Slough	ISS at Marish Primar	SL38NZ	FSH Restaurant/Cafe/Canteen	C15 School Canteens
Slough	ISS at Our Lady of P	SL16HW	FSH Restaurant/Cafe/Canteen	C15 School Canteens
Slough	ISS at Our Lady of P	SL16HW	FSH Restaurant/Cafe/Canteen	C15 School Canteens
Slough	ISS at St Ethelbert'	SL25QR	FSH Restaurant/Cafe/Canteen	C15 School Canteens
Slough	ISS at St Mary's C o	SL12AR	FSH Restaurant/Cafe/Canteen	C15 School Canteens
Slough	ISS at Western House	SL15TJ	FSH Restaurant/Cafe/Canteen	C15 School Canteens
Slough	ISS at Wexham Court	SL36LU	FSH Restaurant/Cafe/Canteen	C15 School Canteens
Slough	ISS Food & Hospitali	SL14DX	FSH Restaurant/Cafe/Canteen	C10 Staff Canteen
Slough	ISS Food and Hospita	SL14DX	FSH Restaurant/Cafe/Canteen	C10 Staff Canteen
Slough	ISS Food and Hospita	SL14PF	FSH Restaurant/Cafe/Canteen	C10 Staff Canteen
Slough	Quadrant Catering Lt	SL38AQ	FSH Restaurant/Cafe/Canteen	C10 Staff Canteen
Slough	Red's Cafe	SL38HF	FSH Restaurant/Cafe/Canteen	C05 Restaurant/Cafe (Unlicenced)
Slough	Restaurant Associate	SL13UH	FSH Restaurant/Cafe/Canteen	C10 Staff Canteen
Slough	Restaurant Associate	SL15PP	FSH Restaurant/Cafe/Canteen	C08 Caterers
Slough	Restaurant Associate	SL14AQ	FSH Restaurant/Cafe/Canteen	C10 Staff Canteen
Slough	Riyms Catering @ The	SL25HG	FSH Restaurant/Cafe/Canteen	C04 Restaurant/Cafe (Licenced)
Slough	SANAS	SL12SP	FSH Restaurant/Cafe/Canteen	C05 Restaurant/Cafe (Unlicenced)
Slough	SL1 Coffee Station L	SL11XN	FSH Restaurant/Cafe/Canteen	C08 Caterers
Slough	Slough Canteen Commi	SL11XN	FSH Restaurant/Cafe/Canteen	C10 Staff Canteen
Slough	Slough YMCA Hangout	SL12SR	FSH Restaurant/Cafe/Canteen	C11 Snack Bar
Slough	Sodexho Food Service	SL14LG	FSH Restaurant/Cafe/Canteen	C10 Staff Canteen
Slough	Sodexo at GSK	SL13NW	FSH Restaurant/Cafe/Canteen	C10 Staff Canteen
Slough	Sodexo Food Services	SL14LG	FSH Restaurant/Cafe/Canteen	C10 Staff Canteen
Slough	Special Catering Ser	SL30HB	FSH Restaurant/Cafe/Canteen	C10 Staff Canteen
Slough	SSP- Pumpkin	SL11XW	FSH Restaurant/Cafe/Canteen	C11 Snack Bar
Slough	Ticco Foods Ltd	SL30BQ	FSH Restaurant/Cafe/Canteen	R14 Warehouse with Food
Slough	Travelodge Slough	SL11PG	FSH Restaurant/Cafe/Canteen	C13 Guest House/Hotel (Licenced)
Slough	Uniq Catering	SL11NB	FSH Restaurant/Cafe/Canteen	C08 Caterers
Slough	Wrvs Shop Pschyiatri	SL24HL	FSH Restaurant/Cafe/Canteen	C11 Snack Bar
Slough	A J Lodge	SL13HS	FSI Hotel/Guest House	C13 Guest House/Hotel (Licenced)
Slough	Al-Samit Hotel	SL13SJ	FSI Hotel/Guest House	C13 Guest House/Hotel (Licenced)
Slough	Arora Park Hotel	SL30JA	FSI Hotel/Guest House	C04 Restaurant/Cafe (Licenced)
Slough	Avondale Guest House	SL12AJ	FSI Hotel/Guest House	C07 Guest House/Hotel (Unlicensed)
Slough	Cedars Guest House	SL30JZ	FSI Hotel/Guest House	C13 Guest House/Hotel (Licenced)
Slough	Clifton Guest House	SL12BU	FSI Hotel/Guest House	H06 HMO Hostel/B&B
Slough	Colnbrook Lodge Gues	SL30NZ	FSI Hotel/Guest House	C13 Guest House/Hotel (Licenced)
Slough	Copthorne Millenium	SL12YE	FSI Hotel/Guest House	C13 Guest House/Hotel (Licenced)
Slough	Eton Lodge Guest Hou	SL12BU	FSI Hotel/Guest House	C07 Guest House/Hotel (Unlicensed)
Slough	Hilton London Heathr	SL30FF	FSI Hotel/Guest House	C13 Guest House/Hotel (Licenced)
Slough	Holiday Inn Express	SL38QF	FSI Hotel/Guest House	C13 Guest House/Hotel (Licenced)
Slough	Holiday Inn Express	SL25DD	FSI Hotel/Guest House	C13 Guest House/Hotel (Licenced)
Slough	Holiday Inn Slough/W	SL12NL	FSI Hotel/Guest House	C13 Guest House/Hotel (Licenced)
Slough	Laburnum Guest House	SL38QE	FSI Hotel/Guest House	C07 Guest House/Hotel (Unlicensed)
Slough	Montem Guest House	SL12QU	FSI Hotel/Guest House	H06 HMO Hostel/B&B
Slough	Premier Travel Inn,	SL11SU	FSI Hotel/Guest House	C13 Guest House/Hotel (Licenced)
Slough	Regent House	SL38QG	FSI Hotel/Guest House	C13 Guest House/Hotel (Licenced)
Slough	Slough/Windsor Marri	SL38PT	FSI Hotel/Guest House	C13 Guest House/Hotel (Licenced)
Slough	St Francis Guest Hou	SL37RS	FSI Hotel/Guest House	C07 Guest House/Hotel (Unlicensed)
Slough	Sussex Lodge	SL11NN	FSI Hotel/Guest House	C07 Guest House/Hotel (Unlicensed)
Slough	The Greyhound	SL12AY	FSI Hotel/Guest House	C03 Public House
Slough	The Red Cow	SL12BU	FSI Hotel/Guest House	C03 Public House
Slough	The Sleepeasy Lodge	SL11NT	FSI Hotel/Guest House	H06 HMO Hostel/B&B
Slough	Travelodge		FSI Hotel/Guest House	C13 Guest House/Hotel (Licenced)
Slough	Travelodge Langley	SL38PS	FSI Hotel/Guest House	C13 Guest House/Hotel (Licenced)
Slough	Upton Park Hotel	SL12DA	FSI Hotel/Guest House	C13 Guest House/Hotel (Licenced)
Slough	YMCA	SL12SR	FSI Hotel/Guest House	C07 Guest House/Hotel (Unlicensed)
Slough	Bar H	SL38HA	FSJ Pub/Club	C03 Public House
Slough	Britwell Ex Servicem	SL22DG	FSJ Pub/Club	C01 Club Licenced
Slough	Chalvey Working Mens	SL12SQ	FSJ Pub/Club	C01 Club Licenced
Slough	Cippenham Bowling Cl	SL16JJ	FSJ Pub/Club	C01 Club Licenced
Slough	Cippenham Royal Brit	SL15EJ	FSJ Pub/Club	C01 Club Licenced
Slough	Cippenham Working Me	SL16AA	FSJ Pub/Club	C01 Club Licenced
Slough	DG Caterers at Sloug	SL12PX	FSJ Pub/Club	C01 Club Licenced
Slough	Faraday Ex-Serviceme	SL21RP	FSJ Pub/Club	C01 Club Licenced
Slough	Golden Cross (Pub on	SL25HG	FSJ Pub/Club	C03 Public House
Slough	Holy Family Parish C	SL37UD	FSJ Pub/Club	C01 Club Licenced
Slough	Imperium Bar	SL11DH	FSJ Pub/Club	C02 Nightclub/Disco
Slough	Kings Head Ph	SL15DS	FSJ Pub/Club	C03 Public House
Slough	Langley Village Club	SL38LA	FSJ Pub/Club	C01 Club Licenced
Slough	Lynchpin	SL22PJ	FSJ Pub/Club	C03 Public House
Slough	Merrymakers	SL37QA	FSJ Pub/Club	C03 Public House
Slough	Punchbowl Public Hou	SL30PH	FSJ Pub/Club	C03 Public House
Slough	Shamrocks Public Hou	SL38BB	FSJ Pub/Club	C03 Public House
Slough	Slough Bowls Club	SL12LR	FSJ Pub/Club	E15 Sports Clubs
Slough	Slough Hockey Club	SL37LT	FSJ Pub/Club	E15 Sports Clubs
Slough	Slough Irish Club	SL25SS	FSJ Pub/Club	C01 Club Licenced
Slough	The 2nd Stop Public	SL25AH	FSJ Pub/Club	C03 Public House
Slough	The Alpha Arms	SL11RB	FSJ Pub/Club	C03 Public House
Slough	The Barleycorn	SL15DS	FSJ Pub/Club	C03 Public House
Slough	The Cherry Pickers P	SL13LJ	FSJ Pub/Club	C03 Public House
Slough	The Chestnuts Public	SL36BZ	FSJ Pub/Club	C03 Public House
Slough	The Earl of Cornwall	SL12XN	FSJ Pub/Club	C03 Public House
Slough	The Flags Public Hou	SL12NL	FSJ Pub/Club	C03 Public House
Slough	The Friends Meeting	SL12PX	FSJ Pub/Club	P11 Village Hall/Community Centre
Slough	The Garibaldi Public	SL12SN	FSJ Pub/Club	C03 Public House
Slough	The Herschel Arms	SL11PS	FSJ Pub/Club	C03 Public House
Slough	The Long Barn	SL15AH	FSJ Pub/Club	C03 Public House
Slough	The Moon and Spoon	SL11EL	FSJ Pub/Club	C03 Public House
Slough	The Nags Head Public	SL25BQ	FSJ Pub/Club	C03 Public House
Slough	The Ostrich Inn	SL30JZ	FSJ Pub/Club	C03 Public House
Slough	The Queens Arms PH	SL30LU	FSJ Pub/Club	C03 Public House
Slough	The Red Lion	SL37EN	FSJ Pub/Club	C03 Public House
Slough	The Rose & Crown	SL11NB	FSJ Pub/Club	C03 Public House
Slough	The Willow Tree	SL38BT	FSJ Pub/Club	C03 Public House
Slough	Toby Carvery	SL38PS	FSJ Pub/Club	C13 Guest House/Hotel (Licenced)
Slough	Wernham Hoggs	SL11JU	FSJ Pub/Club	C03 Public House
Slough	Westgate School	SL15AH	FSJ Pub/Club	C12 Other clubs
Slough	Wexham Bowls Club	SL25QP	FSJ Pub/Club	C01 Club Licenced
Slough	Ye Olde George Inn	SL30LX	FSJ Pub/Club	C03 Public House
Slough	Advance Housing & Su	SL12PX	FSL Catering Establishments	T07 Private Residential Care Home
Slough	Age Concern Slough &	SL38BS	FSL Catering Establishments	P23 Day Care Centre
Slough	Applegarth Res Care	SL60LG	FSL Catering Establishments	T07 Private Residential Care Home
Slough	Asquith Day Nursery	SL14EP	FSL Catering Establishments	P20 Nursery (Child)/ Playcentre
Slough	Bar Oaza	SL14XP	FSL Catering Establishments	C04 Restaurant/Cafe (Licenced)
Slough	Big Portion Ltd.	SL38EQ	FSL Catering Establishments	C08 Caterers
Slough	Britwell Baptist Pre	SL21QZ	FSL Catering Establishments	P20 Nursery (Child)/ Playcentre
Slough	Britwell Parish Coun	SL22PH	FSL Catering Establishments	C10 Staff Canteen
Slough	Burnham House Care C	SL12LD	FSL Catering Establishments	T06 Nursing Home
Slough	Cafe Fadhi Wanaag	SL11BD	FSL Catering Establishments	C05 Restaurant/Cafe (Unlicenced)
Slough	Catermasters @ DHL S	SL30ED	FSL Catering Establishments	C08 Caterers
Slough	Chahal's	SL21BT	FSL Catering Establishments	C06 Takeaway
Slough	Cherry Tree Nursery	SL14RA	FSL Catering Establishments	P20 Nursery (Child)/ Playcentre
Slough	Chicken Hut Slough	SL11PS	FSL Catering Establishments	C06 Takeaway
Slough	Cippenham Baptist Pl	SL15QS	FSL Catering Establishments	P20 Nursery (Child)/ Playcentre
Slough	Comfort Care Service	SL13LX	FSL Catering Establishments	H07 HMO Residential Care Home
Slough	Committed Care Servi	SL12NS	FSL Catering Establishments	P12 Residential Home
Slough	D G Caterers	SL37UD	FSL Catering Establishments	C08 Caterers
Slough	First Steps Day Nurs	SL24HL	FSL Catering Establishments	P20 Nursery (Child)/ Playcentre
Slough	Gem's Florist	SL22DS	FSL Catering Establishments	S03 Florist
Slough	Gurney House	SL12AE	FSL Catering Establishments	P12 Residential Home
Slough	Harbour and Jones Lt	SL14AA	FSL Catering Establishments	C08 Caterers
Slough	Haymill Centre	SL16LZ	FSL Catering Establishments	C01 Club Licenced
Slough	Hindu Cultural Socie		FSL Catering Establishments	P15 Church / Religious centre
Slough	Jack In The Box Day	SL12BJ	FSL Catering Establishments	P20 Nursery (Child)/ Playcentre
Slough	Langley Community Ha		FSL Catering Establishments	C10 Staff Canteen
Slough	Little Boppers Day N	SL38QR	FSL Catering Establishments	P20 Nursery (Child)/ Playcentre
Slough	Maharaja Foods Ltd	SL25HZ	FSL Catering Establishments	C08 Caterers
Slough	Mango Lounge at Salt	SL13SA	FSL Catering Establishments	P12 Residential Home
Slough	Marwa Superstore	SL11BD	FSL Catering Establishments	C08 Caterers
Slough	Mighty Acorns Day Nu	SL24HE	FSL Catering Establishments	P20 Nursery (Child)/ Playcentre
Slough	MIND	SL25DL	FSL Catering Establishments	P23 Day Care Centre
Slough	Oxford House Nursing	SL25AY	FSL Catering Establishments	T06 Nursing Home
Slough	Pappadums Express	SL11DB	FSL Catering Establishments	C06 Takeaway
Slough	Penn Road Children's	SL21PG	FSL Catering Establishments	P20 Nursery (Child)/ Playcentre
Slough	Popiandy's	SL11JS	FSL Catering Establishments	C05 Restaurant/Cafe (Unlicenced)
Slough	Positive Steps	SL22LX	FSL Catering Establishments	P99 Other Public & Educational
Slough	Priors Day Service	SL12BQ	FSL Catering Establishments	P23 Day Care Centre
Slough	Reach Ltd	SL37LX	FSL Catering Establishments	P12 Residential Home
Slough	Recycled Teenagers	SL22LX	FSL Catering Establishments	C08 Caterers
Slough	Sensations Catering	SL12SR	FSL Catering Establishments	C08 Caterers
Slough	Set Breaks Limited	SL30HS	FSL Catering Establishments	C08 Caterers
Slough	Shantana's	SL16LJ	FSL Catering Establishments	C08 Caterers
Slough	Skoops	SL11LE	FSL Catering Establishments	C08 Caterers
Slough	Slough Borough Counc	SL13UQ	FSL Catering Establishments	C08 Caterers
Slough	Slough Homeless Our		FSL Catering Establishments	P23 Day Care Centre
Slough	Slough Police Statio	SL12HH	FSL Catering Establishments	P24 Emergency Services
Slough	Sodexo Healthcare Lt	SL24HL	FSL Catering Establishments	C04 Restaurant/Cafe (Licenced)
Slough	Sodexo Healthcare Lt	SL24GE	FSL Catering Establishments	C08 Caterers
Slough	St Andrews Way Child	SL15NL	FSL Catering Establishments	P20 Nursery (Child)/ Playcentre
Slough	Susan Burcher	SL25RU	FSL Catering Establishments	C17 Food Business in Private House
Slough	The Centre Conferenc	SL14UT	FSL Catering Establishments	P04 Other Council Premise
Slough	The Complete School	SL12AR	FSL Catering Establishments	P20 Nursery (Child)/ Playcentre
Slough	The Little Lagoon Cr	SL12QG	FSL Catering Establishments	P23 Day Care Centre
Slough	The Paragon Suite (P	SL24HL	FSL Catering Establishments	D10 Hospital
Slough	The Rotunda Youth Ce	SL13BP	FSL Catering Establishments	P11 Village Hall/Community Centre
Slough	The Village Sandwich	SL30QD	FSL Catering Establishments	C08 Caterers
Slough	Three Tuns	SL13XL	FSL Catering Establishments	C03 Public House
Slough	Tracy Allen	SL15JN	FSL Catering Establishments	C17 Food Business in Private House
Slough	Upton Hospital	SL12BJ	FSL Catering Establishments	D10 Hospital
Slough	Westfield Community	SL38UX	FSL Catering Establishments	P11 Village Hall/Community Centre
Slough	Woodlands Bakery	SL38HJ	FSL Catering Establishments	C08 Caterers
Slough	Yew Tree Road Childr	SL12AR	FSL Catering Establishments	P20 Nursery (Child)/ Playcentre
Slough	ABM Catering Limited	SL25BA	FSM School/College	C15 School Canteens
Slough	Accent Catering Serv	SL15RB	FSM School/College	C15 School Canteens
Slough	Baylis Court Nursery	SL13HS	FSM School/College	P02 School/College/University
Slough	Canteen at Baylis Co	SL13AH	FSM School/College	C15 School Canteens
Slough	Canteen at Castlevie	SL37LJ	FSM School/College	C15 School Canteens
Slough	Canteen at Foxboroug	SL38TX	FSM School/College	C15 School Canteens
Slough	Canteen at Herschel	SL13BW	FSM School/College	C15 School Canteens
Slough	Canteen at Khalsa Pr	SL25QR	FSM School/College	C15 School Canteens
Slough	Canteen at Lynch Hil	SL22HX	FSM School/College	C15 School Canteens
Slough	Canteen at Parlaunt	SL38EQ	FSM School/College	C15 School Canteens
Slough	Canteen at Penn Wood	SL21PH	FSM School/College	C15 School Canteens
Slough	Canteen at Priory Co	SL16HE	FSM School/College	C15 School Canteens
Slough	Canteen at Ryvers Pr	SL37TS	FSM School/College	C15 School Canteens
Slough	Canteen at Shakha Si	SL25DN	FSM School/College	C15 School Canteens
Slough	Canteen at Slough Gr	SL37PR	FSM School/College	C15 School Canteens
Slough	Canteen at Wexham Se	SL25QP	FSM School/College	C15 School Canteens
Slough	CfBT Educational Tru	SL37TG	FSM School/College	C15 School Canteens
Slough	Chalvey Grove Childr	SL12TE	FSM School/College	P20 Nursery (Child)/ Playcentre
Slough	Edwards and Ward at	SL25HW	FSM School/College	C15 School Canteens
Slough	Haymill Referral Uni		FSM School/College	P99 Other Public & Educational
Slough	Horsemoor Green Yout	SL38JU	FSM School/College	C11 Snack Bar
Slough	Innovate at Langley	SL37QS	FSM School/College	C15 School Canteens
Slough	ISS at Beechwood Sch	SL21QE	FSM School/College	C15 School Canteens
Slough	ISS at Haybrook Coll	SL16LY	FSM School/College	C15 School Canteens
Slough	ISS at Montem Primar	SL12TE	FSM School/College	C15 School Canteens
Slough	ISS at St Anthony's	SL23AA	FSM School/College	C15 School Canteens
Slough	ISS at Willow Primar	SL25FF	FSM School/College	C15 School Canteens
Slough	Lea Nursery School	SL25JW	FSM School/College	C08 Caterers
Slough	Lynch Hill School Pr	SL22HX	FSM School/College	P02 School/College/University
Slough	Monksfield Way Child	SL21QX	FSM School/College	P20 Nursery (Child)/ Playcentre
Slough	Pabulum Limited at W	SL15AH	FSM School/College	C15 School Canteens
Slough	Romsey Close Childre	SL38PE	FSM School/College	C08 Caterers
Slough	Slough Centre Nurser	SL13EA	FSM School/College	P02 School/College/University
Slough	St Bernards Preparat	SL11TB	FSM School/College	P02 School/College/University
Slough	Surrey Commercial Se	SL30PR	FSM School/College	C15 School Canteens
Slough	Alek's Kebabs	SL14XE	FSN Mobile Food Unit	C16 Mobile Caterers
Slough	Deli Delivered Ltd	MK179BG	FSN Mobile Food Unit	C16 Mobile Caterers
Slough	King Kebabs	SL11EL	FSN Mobile Food Unit	B01 Street Trader
Slough	Laurence Vella	SL11JS	FSN Mobile Food Unit	C16 Mobile Caterers
Slough	Mr M Ayub	SL13RH	FSN Mobile Food Unit	C16 Mobile Caterers
Slough	Olympic Ices	SL16LJ	FSN Mobile Food Unit	C16 Mobile Caterers
Slough	Primadonner kebab		FSN Mobile Food Unit	C16 Mobile Caterers
Slough	Super Soft	SL13EN	FSN Mobile Food Unit	C16 Mobile Caterers
Slough	Triple Cuisine	SL16BB	FSN Mobile Food Unit	C16 Mobile Caterers
Slough	Wexham King		FSN Mobile Food Unit	B01 Street Trader
Slough	Absolute Ice	SL12QG	FSO Restaurants/Caterers - Other	E15 Sports Clubs
Slough	Age Concern	SL21NP	FSO Restaurants/Caterers - Other	P23 Day Care Centre
Slough	ASDA Instore Bakery	SL19LA	FSO Restaurants/Caterers - Other	R10 Baker Manufacturer
Slough	Barney Bee's Day Nur	SL21HA	FSO Restaurants/Caterers - Other	P20 Nursery (Child)/ Playcentre
Slough	Britwell Baptist Chu	SL21QZ	FSO Restaurants/Caterers - Other	P15 Church / Religious centre
Slough	Chalvey Youth & Comm	SL12PH	FSO Restaurants/Caterers - Other	C12 Other clubs
Slough	Church Street Cafe	SL11SZ	FSO Restaurants/Caterers - Other	P15 Church / Religious centre
Slough	Complete Party Servi	SL21DE	FSO Restaurants/Caterers - Other	C08 Caterers
Slough	Crackerjacks Day Nur	SL37LL	FSO Restaurants/Caterers - Other	P20 Nursery (Child)/ Playcentre
Slough	Deaf Centre	SL13SU	FSO Restaurants/Caterers - Other	C01 Club Licenced
Slough	Dimensions	SL15UJ	FSO Restaurants/Caterers - Other	T07 Private Residential Care Home
Slough	Elliman Avenue Child	SL25BD	FSO Restaurants/Caterers - Other	P20 Nursery (Child)/ Playcentre
Slough	Eurest Services at V	SL38XP	FSO Restaurants/Caterers - Other	C10 Staff Canteen
Slough	Forget Me Not Reside	SL16LA	FSO Restaurants/Caterers - Other	P12 Residential Home
Slough	Fullers Logistics Gr	SL14PY	FSO Restaurants/Caterers - Other	R14 Warehouse with Food
Slough	Gala Club	SL13UA	FSO Restaurants/Caterers - Other	E26 Amusement Machines/Arcade
Slough	Langley Free Church	SL38RW	FSO Restaurants/Caterers - Other	P15 Church / Religious centre
Slough	Langley Nursing Home	SL37AD	FSO Restaurants/Caterers - Other	T06 Nursing Home
Slough	Mr Roosters	SL11BN	FSO Restaurants/Caterers - Other	C06 Takeaway
Slough	Oak House Care Home	SL24HF	FSO Restaurants/Caterers - Other	P12 Residential Home
Slough	Oratory Day Nursery	SL22NJ	FSO Restaurants/Caterers - Other	P20 Nursery (Child)/ Playcentre
Slough	Orchard Avenue Child	SL16HE	FSO Restaurants/Caterers - Other	P20 Nursery (Child)/ Playcentre
Slough	Pauls Bakery	SL21BT	FSO Restaurants/Caterers - Other	R11 Baker's Shop
Slough	Polish Roman Catholi	SL13XH	FSO Restaurants/Caterers - Other	P11 Village Hall/Community Centre
Slough	Popcorn	SL21LP	FSO Restaurants/Caterers - Other	B20 Market Stall Other
Slough	Powerleague Slough	SL12PU	FSO Restaurants/Caterers - Other	C01 Club Licenced
Slough	Quality Care Homes (	SL13NT	FSO Restaurants/Caterers - Other	T07 Private Residential Care Home
Slough	Rasmey's	SL11PL	FSO Restaurants/Caterers - Other	C08 Caterers
Slough	Reach	SL12AA	FSO Restaurants/Caterers - Other	P12 Residential Home
Slough	Reach Ltd.	SL15EA	FSO Restaurants/Caterers - Other	T07 Private Residential Care Home
Slough	Redwood House	SL38UE	FSO Restaurants/Caterers - Other	C17 Food Business in Private House
Slough	Royal British Legion	SL25AP	FSO Restaurants/Caterers - Other	C01 Club Licenced
Slough	Shell Burnham	SL16LS	FSO Restaurants/Caterers - Other	N01 Garage/Petrol Station
Slough	Shoppers Pride Amuse	SL11JS	FSO Restaurants/Caterers - Other	E26 Amusement Machines/Arcade
Slough	Sikh Temple	SL13BU	FSO Restaurants/Caterers - Other	P15 Church / Religious centre
Slough	Slough African and C	SL38BS	FSO Restaurants/Caterers - Other	P23 Day Care Centre
Slough	Sodexo at McAfee Int	SL15PP	FSO Restaurants/Caterers - Other	S10 Computers (Hardware/Software)
Slough	St Andrew's Methodis	SL11QW	FSO Restaurants/Caterers - Other	P15 Church / Religious centre
Slough	The Church Of God Of	SL22DH	FSO Restaurants/Caterers - Other	C11 Snack Bar
Slough	The Look Inn Partner	SL15AN	FSO Restaurants/Caterers - Other	C04 Restaurant/Cafe (Licenced)
Slough	The Pines	SL24FJ	FSO Restaurants/Caterers - Other	C08 Caterers
Slough	The Source	SL14LP	FSO Restaurants/Caterers - Other	C04 Restaurant/Cafe (Licenced)
Slough	Toad Hall Nursery	SL38BB	FSO Restaurants/Caterers - Other	P20 Nursery (Child)/ Playcentre
Slough	Voyage 1	SL37BN	FSO Restaurants/Caterers - Other	T07 Private Residential Care Home
Slough	Voyage Care	SL37AD	FSO Restaurants/Caterers - Other	T07 Private Residential Care Home
Slough	Weekes Drive Communi	SL12TR	FSO Restaurants/Caterers - Other	P11 Village Hall/Community Centre
Slough	Windmill Care Centre	SL13SY	FSO Restaurants/Caterers - Other	T06 Nursing Home
Slough	Wrvs Cafe (Paediatri	SL14HL	FSO Restaurants/Caterers - Other	C11 Snack Bar
Slough	Mrs Kimberley J Glai	SL25TX	FSZ Non-food business	C17 Food Business in Private House
Slough	Shiloh Pentecostal C	SL13XG	FSZ Non-food business	P15 Church / Religious centre
Slough	Ant & Ton'es Pots	SL25ND		H01 Singly Occupied House
Slough	DMS International Lt	SL30NW		R48 ERTS
Slough	Safestore Ltd.	SL14UN		L07 Private Water Supply
Slough	Salt Hill Care Centr	SL13SA		P12 Residential Home
West Berkshire	GW Shepherd & Sons Ltd	RG20 8UR	Baker Manufacturer	High Street Chieveley Newbury; West Berkshire
West Berkshire	Ivy Cottage B&B	RG8 8AF	Bed and Breakfast	Ivy Cottage Purley Village Purley On Thames Reading Berkshire
West Berkshire	Laurel House	RG14 6NB	Bed and Breakfast	157 Andover Road Newbury West Berkshire
West Berkshire	Mrs J Baldwin	RG19 3RG	Bed and Breakfast	33 Green Lane Thatcham West Berkshire
West Berkshire	Thames & Chilterns Holiday Cruises Ltd	RG14 2BP	Boat hire/ Cruises/ Chandler	Ham Manor Marina London Road Newbury West Berkshire
West Berkshire	Waterstone's	RG14 1AE	Book Shop Multiple	64-65 Northbrook Street Newbury West Berkshire
West Berkshire	House of Cards	RG19 3HN	Books/Stationery	14 Kingsland Centre Thatcham West Berkshire
West Berkshire	Shoemakers	RG14 5AD	Books/Stationery	The Christian Centre The Arcade Newbury Berkshire
West Berkshire	Butts Brewery Limited	RG17 7BY	Brewery	Unit 6a; Northfield Farm Indus Wantage Road Great Shefford Hungerford; West Berkshire
West Berkshire	Kuehne+Nagel Drinks Logistics Ltd	RG19 4ND	Brewery	Aylesford Way Thatcham Berkshire
West Berkshire	Tutts Clump Cider	RG7 6JH	Brewery	Travellers Rest Farm Hungerford Lane Bradfield Southend Reading Berkshire
West Berkshire	Bastable Brothers	RG17 9TR	Butcher	Thatchers Yard 2 Church Street Kintbury Hungerford Berkshire
West Berkshire	Bladebone Butchery	RG7 6PD	Butcher	Chapel Row Reading Berkshire
West Berkshire	Cook And Butcher	RG19 3JD	Butcher	Unit 2 16 High Street Thatcham Berkshire
West Berkshire	Crown Butchers	RG18 9RE	Butcher	4 High Street Hermitage Thatcham; West Berkshire
West Berkshire	Greens Of Pangbourne	RG8 7BP	Butcher	10 Whitchurch Road Pangbourne Reading; West Berkshire
West Berkshire	Griffins Family Butcher Limited	RG14 5EX	Butcher	2 Bridge Street Newbury West Berkshire
West Berkshire	Hill Farm Shop Ltd	RG7 3BD	Butcher	Hill Farm Shop Manns Hill Burghfield Common Reading; West Berkshire
West Berkshire	Hungerford Butchers	RG17 0DN	Butcher	9 High Street Hungerford West Berkshire
West Berkshire	N J Richards	RG17 8XL	Butcher	7 High Street Lambourn Hungerford; West Berkshire
West Berkshire	T. H Burroughs Family Butchers LLP	RG17 0SP	Butcher	Cobbs Farm Shop Bath Road Hungerford Berkshire
West Berkshire	Yattendon Butchers Ltd	RG18 0UF	Butcher	The Butchers Shop The Square Yattendon Thatcham Berkshire
West Berkshire	Butchers Dog Sausage Company; The	RG17 7RZ	Butcher Manufacturer	Unit Hornbeam Dixon Building Aerial Business Park Lambourn Woodlands Hungerford Berkshire
West Berkshire	Robinson Foods LLP	RG14 2LR	Butcher Manufacturer	7 Turnpike Industrial Estate Turnpike Road Newbury Berkshire
West Berkshire	Sheepdrove Organic Farm	RG17 7UU	Butcher Manufacturer	Sheepdrove Lambourn Hungerford Berkshire
West Berkshire	Thatcham Butchers	RG14 5RU	Butcher Manufacturer	Unit 8b Arnhem Road Newbury West Berkshire
West Berkshire	Vicars Game Ltd	RG8 8SJ	Butcher Manufacturer	Casey Fields Farm Dog Lane Ashampstead Reading; West Berkshire
West Berkshire	7 Day Catering Ltd At J Sainsbury Plc	RG31 7SA	Canteen	Bath Road Calcot Reading Berkshire
West Berkshire	7 Day Catering Ltd At J Sainsbury Plc	RG14 5AB	Canteen	Hectors Way Newbury Berkshire
West Berkshire	Accent Catering At Mentor Graphics (UK) Ltd	RG14 2PZ	Canteen	Second Floor Rivergate House Newbury Business Park Newbury Berkshire
West Berkshire	Aramark Ltd At Scottish & Southern Energy	RG19 4LZ	Canteen	Robert Brown House Pipers Way Thatcham Berkshire
West Berkshire	Avenance Catering @ Hanson Thermalite Ltd	RG19 4AN	Canteen	Enterprise Way Thatcham Berkshire
West Berkshire	Baxterstorey At GIST	RG19 4BQ	Canteen	Enterprise Way Thatcham Berkshire
West Berkshire	Baxterstorey Ltd At Institute For Animal Health	RG20 7NN	Canteen	High Street Compton Newbury; West Berkshire
West Berkshire	Baxterstorey Ltd At Motor Insurance Repair Research Centre	RG19 4NR	Canteen	Colthrop Way Thatcham Berkshire
West Berkshire	BaxterStorey Ltd At Thames Valley Police	RG7 4DX	Canteen	Thames Valley Police Training Centre Sulhamstead Reading Berkshire
West Berkshire	Bite Catering At Bayer Plc	RG14 1JA	Canteen	Bayer House Strawberry Hill Newbury Berkshire
West Berkshire	Blue Apple At Acision	RG7 4SA	Canteen	1430 Arlington Business Park Theale Reading Berkshire
West Berkshire	CaterLink At Theale Green Community School	RG7 5DA	Canteen	Theale Green Community School Church Street Theale Reading Berkshire
West Berkshire	Caterlink Ltd At Denefield School	RG31 6XY	Canteen	Long Lane Tilehurst Reading Berkshire
West Berkshire	Caterlink Ltd At Little Heath School	RG31 5TY	Canteen	Little Heath Road Tilehurst Reading Berkshire
West Berkshire	Catermaster At Wolseley Plc	RG7 4SA	Canteen	1220 Arlington Business Park Theale Reading Berkshire
West Berkshire	Chartwell At Kennet School	RG19 4LL	Canteen	Kennet School Stoney Lane Thatcham Berkshire
West Berkshire	Chartwells At Bradfield College	RG7 6AU	Canteen	Bradfield Reading Berkshire
West Berkshire	Combes Catering At Two Saints Direct Access Hostel	RG14 7EB	Canteen	210 Newtown Road Newbury Berkshire
West Berkshire	Compact Catering At Pepsico	RG7 4SB	Canteen	1530 Arlington Business Park Theale Reading Berkshire
West Berkshire	Compact Catering At Pepsico	RG7 4SA	Canteen	1600 Arlington Business Park Theale Reading Berkshire
West Berkshire	Compass Caterers At St Gabriels School	RG20 9BD	Canteen	Sandleford Priory Newtown Road Newbury Berkshire
West Berkshire	Costain Site Catering		Canteen	Land At Park Way Newbury Berkshire
West Berkshire	Dolce At Aldermaston C Of E Primary School	RG7 4LX	Canteen	Wasing Lane Aldermaston Reading Berkshire
West Berkshire	Dolce At Basildon C Of E Primary School	RG8 8PD	Canteen	Beckfords Upper Basildon Reading Berkshire
West Berkshire	Dolce At Beenham Primary School	RG7 5NN	Canteen	Beenham Reading Berkshire
West Berkshire	Dolce At Birch Copse Primary School	RG31 5LN	Canteen	Wittenham Avenue Tilehurst Reading Berkshire
West Berkshire	Dolce At Bradfield C Of E School	RG7 6HR	Canteen	Cock Lane Southend Reading Berkshire
West Berkshire	Dolce At Brimpton Church Of England Primary School	RG7 4TL	Canteen	Brimpton Lane Brimpton Reading Berkshire
West Berkshire	Dolce At Brookfields Special School	RG31 6SW	Canteen	Sage Road Tilehurst Reading Berkshire
West Berkshire	Dolce At Bucklebury Primary School	RG7 6QP	Canteen	Blacklands Road Upper Bucklebury Reading Berkshire
West Berkshire	Dolce At Calcot Infant School	RG31 4XG	Canteen	Curtis Road Calcot Reading Berkshire
West Berkshire	Dolce At Chieveley CP School	RG20 8TY	Canteen	School Road Chieveley Newbury Berkshire
West Berkshire	Dolce At Compton C Of E Primary School	RG20 6QU	Canteen	School Road Compton Newbury Berkshire
West Berkshire	Dolce At Curridge Primary School	RG18 9DZ	Canteen	Curridge Thatcham Berkshire
West Berkshire	Dolce At Downsway Primary School	RG31 6FE	Canteen	Warbreck Drive Tilehurst Reading Berkshire
West Berkshire	Dolce At Enborne C Of E Primary School	RG20 0JU	Canteen	Vanners Lane Enborne Newbury Berkshire
West Berkshire	Dolce At Englefield School	RG7 5ER	Canteen	The Street Englefield Reading Berkshire
West Berkshire	Dolce At Falkland Primary School	RG14 6NU	Canteen	Andover Road Newbury Berkshire
West Berkshire	Dolce At Fir Tree Primary School	RG14 2RA	Canteen	Fir Tree Lane Newbury Berkshire
West Berkshire	Dolce At Garland Junior School	RG7 3HG	Canteen	Clayhill Road Burghfield Common Reading Berkshire
West Berkshire	Dolce At Hampstead Norreys Primary School	RG18 0TR	Canteen	Newbury Hill Hampstead Norreys Thatcham Berkshire
West Berkshire	Dolce At Hermitage Primary School	RG18 9SA	Canteen	Hampstead Norreys Road Hermitage Thatcham Berkshire
West Berkshire	Dolce At Hungerford Nursery School And Centre For Families	RG17 0HY	Canteen	22 The Croft Hungerford Berkshire
West Berkshire	Dolce At Hungerford Primary School	RG17 0BT	Canteen	Fairview Road Hungerford Berkshire
West Berkshire	Dolce At Inkpen Primary School	RG17 9QE	Canteen	Weavers Lane Inkpen Hungerford Berkshire
West Berkshire	Dolce At John O'Gaunt School	RG17 0AN	Canteen	Priory Road Hungerford Berkshire
West Berkshire	Dolce At Kennet Valley Primary School	RG31 7YT	Canteen	Carters Rise Calcot Reading Berkshire
West Berkshire	Dolce At Kintbury St Marys School	RG17 9XN	Canteen	Gainsborough Avenue Kintbury Hungerford Berkshire
West Berkshire	Dolce At Lambourn C Of E School	RG17 7LJ	Canteen	Edwards Hill Lambourn Hungerford Berkshire
West Berkshire	Dolce At Mortimer St John C Of E School	RG7 3SY	Canteen	West End Road Mortimer Common Reading Berkshire
West Berkshire	Dolce At Mortimer St Marys Junior School	RG7 3PB	Canteen	The Street Mortimer Reading Berkshire
West Berkshire	Dolce At Mrs Blands Infant School	RG7 3LP	Canteen	Jordans Lane Burghfield Common Reading Berkshire
West Berkshire	Dolce At Pangbourne Primary School	RG8 7LB	Canteen	Kennedy Drive Pangbourne Reading Berkshire
West Berkshire	Dolce At Park House School	RG14 6NQ	Canteen	Andover Road Newbury Berkshire
West Berkshire	Dolce At Parsons Down Infant And Nursery School	RG19 3TE	Canteen	Paynesdown Road Thatcham Berkshire
West Berkshire	Dolce At Purley C Of E School	RG8 8AF	Canteen	Purley Village Purley On Thames Reading Berkshire
West Berkshire	Dolce At Robert Sandilands Primary School	RG14 1TS	Canteen	Digby Road Newbury Berkshire
West Berkshire	Dolce At Shaw Cum Donnington School	RG14 2JG	Canteen	Love Lane Donnington Newbury Berkshire
West Berkshire	Dolce At Speenhamland Primary School	RG14 1NU	Canteen	Pelican Lane Newbury Berkshire
West Berkshire	Dolce At Springfield Primary School	RG31 5NJ	Canteen	Barton Road Tilehurst Reading Berkshire
West Berkshire	Dolce At Spurcroft Primary School	RG19 3XX	Canteen	Spurcroft Road Thatcham Berkshire
West Berkshire	Dolce At St Andrews C Of E School	RG20 7DT	Canteen	Chaddleworth Newbury Berkshire
West Berkshire	Dolce At St Finians Catholic Primary School	RG18 9HU	Canteen	The Ridge Cold Ash Thatcham Berkshire
West Berkshire	Dolce At St Marks C Of E School	RG18 9PT	Canteen	Cold Ash Hill Cold Ash Thatcham Berkshire
West Berkshire	Dolce At St Mary's Primary School	RG30 3TX	Canteen	Theale Road Burghfield Reading Berkshire
West Berkshire	Dolce At St Nicholas C Of E School	RG14 7LU	Canteen	Link Road Newbury Berkshire
West Berkshire	Dolce At St Paul's RC Primary School	RG31 4SZ	Canteen	City Road Tilehurst Reading Berkshire
West Berkshire	Dolce At Stockcross C Of E School	RG20 8LD	Canteen	Chapel Road Stockcross Newbury Berkshire
West Berkshire	Dolce At Sulhamstead & Ufton Nervet Primary School	RG7 4HH	Canteen	Church Lane Ufton Nervet Reading Berkshire
West Berkshire	Dolce At Thatcham Park C Of E School	RG18 4NP	Canteen	Park Avenue Thatcham Berkshire
West Berkshire	Dolce At The Castle School	RG14 2JG	Canteen	Love Lane Donnington Newbury Berkshire
West Berkshire	Dolce At The Downs School	RG20 6NU	Canteen	Manor Crescent Compton Newbury Berkshire
West Berkshire	Dolce At The Ilsleys Primary School	RG20 7LP	Canteen	Church Hill East Ilsley Newbury Berkshire
West Berkshire	Dolce At The Willows Primary School	RG14 7SJ	Canteen	Pyle Hill Newbury Berkshire
West Berkshire	Dolce At Theale Primary School	RG7 5BZ	Canteen	Church Street Theale Reading Berkshire
West Berkshire	Dolce At Welford & Wickham CE School	RG20 8HL	Canteen	Welford Road Wickham Newbury Berkshire
West Berkshire	Dolce At Westwood Farm Infants School	RG31 6RY	Canteen	Fullbrook Crescent Tilehurst Reading Berkshire
West Berkshire	Dolce At Whitelands Park CP School	RG18 3FH	Canteen	Sagecroft Road Thatcham Berkshire
West Berkshire	Dolce At Willink Secondary School	RG7 3XJ	Canteen	School Lane Burghfield Common Reading Berkshire
West Berkshire	Dolce At Winchcombe Junior School	RG14 1LN	Canteen	Maple Crescent Newbury Berkshire
West Berkshire	Dolce At Woolhampton Primary School	RG7 5TB	Canteen	Woolhampton Hill Upper Woolhampton Reading Berkshire
West Berkshire	Dolce At Yattendon CofE Primary School	RG18 0UR	Canteen	Yattendon Thatcham Berkshire
West Berkshire	Dolce Ltd At Long Lane Primary School	RG31 6YG	Canteen	Long Lane Tilehurst Reading Berkshire
West Berkshire	Eurest At AWE Aldermaston	RG7 4PR	Canteen	AWE Aldermaston Aldermaston Reading Berkshire
West Berkshire	Eurest At AWE Burghfield	RG30 3RP	Canteen	Burghfield Reading Berkshire
West Berkshire	Eurest At Harrods Distribution Centre	RG19 4AL	Canteen	Unit 1 Mill Lane Thatcham Berkshire
West Berkshire	Eurest At KPMG	RG7 4SD	Canteen	1100 Arlington Business Park Theale Reading Berkshire
West Berkshire	Eurest At Vodafone; Canal House; Horizon West	RG14 5XF	Canteen	Canal House; Horizon West Canal View Road Newbury West Berkshire
West Berkshire	Eurest Services	RG14 2FN	Canteen	Bell House The Connection Newbury Berkshire
West Berkshire	Eurest Services At Circinus (Heff)	RG7 4PR	Canteen	AWE Aldermaston Aldermaston Reading Berkshire
West Berkshire	Eurest Services West At Baxter Healthcare Ltd	RG20 7QW	Canteen	Wallingford Road Compton Newbury Berkshire
West Berkshire	Grandma's Kitchen At SAICA Pack South	RG19 4NH	Canteen	Colthrop Lane Thatcham Berkshire
West Berkshire	Holroyd Howe Independent Caterers At Pangbourne College	RG8 8LA	Canteen	Bere Court Road Pangbourne Reading Berkshire
West Berkshire	ISS Eaton At Harrison House	RG7 4SA	Canteen	1040 Arlington Business Park Theale Reading Berkshire
West Berkshire	ISS Eaton At Hewlett Packard	RG7 4SA	Canteen	The Matrix 1240 Arlington Business Park Theale Reading Berkshire
West Berkshire	Kuehne & Nagel (Canteen)	RG7 4HN	Canteen	Brunel Road Theale Reading; West Berkshire
West Berkshire	Palmer & Howells At Elstree School	RG7 5TD	Canteen	Woolhampton Hill Upper Woolhampton Reading Berkshire
West Berkshire	Pomegranate Events At Beedon C Of E Primary School	RG20 8SL	Canteen	Westons Beedon Newbury Berkshire
West Berkshire	PR Catering (Cafe 300)	RG20 8LU	Canteen	Parklands Benham Valence Speen Newbury Berkshire
West Berkshire	Pride Catering At The Phoenix Centre	RG14 7EB	Canteen	Newtown Road Newbury Berkshire
West Berkshire	Pride Catering Partnership Limited	RG17 9TW	Canteen	10 High Street Kintbury Hungerford Berkshire
West Berkshire	Shaw House	RG14 2DR	Canteen	Shaw House Church Road Shaw Newbury Berkshire
West Berkshire	Sodexo Ltd At Priors Court School	RG18 9NU	Canteen	Priors Court Hermitage Thatcham Berkshire
West Berkshire	Talkington Bates At Quantel	RG14 2NX	Canteen	31 Turnpike Road Newbury Berkshire
West Berkshire	Taste And See At AWE	RG30 3RP	Canteen	The Mearings Burghfield Reading Berkshire
West Berkshire	A2 Dominion Group	RG14 7RB	Caterers	Audrey Needham House Victoria Grove Newbury Berkshire
West Berkshire	Annie Assheton	RG7 6HS	Caterers	1 Holly Tree Cottages Cock Lane Bradfield Southend Reading Berkshire
West Berkshire	Apetito Ltd	RG18 3BD	Caterers	Kennet House 77-79 Bath Road Thatcham West Berkshire
West Berkshire	Aramark At Stryker	RG14 5AW	Caterers	Stryker UK Ltd Stryker House Hambridge Road Newbury Berkshire
West Berkshire	Baguette de France	RG19 3HX	Caterers	20 The Broadway Thatcham West Berkshire
West Berkshire	Baxterstorey At Ericcson	RG14 5UX	Caterers	Weir House Overbridge Square Newbury Berkshire
West Berkshire	Baxterstorey Ltd At Porsche Cars GB	RG31 7SE	Caterers	Pincents Kiln Calcot Reading Berkshire
West Berkshire	Brodies (Berkshire)	RG17 8YU	Caterers	19 North Farm Close Lambourn Hungerford Berkshire
West Berkshire	Catering By Charlotte Anne	RG14 6AA	Caterers	2A Pound Street Newbury Berkshire
West Berkshire	Chartwells At Faulkner's Kitchen; Bradfield College	RG7 6AU	Caterers	Bradfield College Bradfield Reading Berkshire
West Berkshire	Compass Caterers At Kennet Secondary School	RG19 4LL	Caterers	Kennet School Stoney Lane Thatcham Berkshire
West Berkshire	Connect Catering Ltd At Audrey Needham Court	RG14 7RB	Caterers	Audrey Needham House 29 Victoria Grove Newbury Berkshire
West Berkshire	Connect Catering Ltd At Nevil Court	RG19 3PQ	Caterers	The Moors Thatcham Berkshire
West Berkshire	Cruickshank's	RG7 3RS	Caterers	37 King Street Mortimer Common Reading Berkshire
West Berkshire	Dolce At Brightwalton CE Primary School	RG20 7BN	Caterers	Brightwalton Newbury Berkshire
West Berkshire	Dolce At Parsons Down Junior School	RG19 3SR	Caterers	Herons Way Thatcham Berkshire
West Berkshire	Dolce At Shefford C Of E Primary School	RG17 7DB	Caterers	Wantage Road Great Shefford Hungerford Berkshire
West Berkshire	Dolce At Streatley C Of E School	RG8 9QL	Caterers	The Coombe Streatley Reading Berkshire
West Berkshire	Dolce At Westwood Farm Junior School	RG31 6RY	Caterers	Fullbrook Crescent Tilehurst Reading Berkshire
West Berkshire	Eurest At Kuehne & Nagel	RG19 4ND	Caterers	Aylesford Way Thatcham Berkshire
West Berkshire	Food By Julie	RG8 8EY	Caterers	5 Manor Farm Mews Manor Farm Lane Tidmarsh Reading; West Berkshire
West Berkshire	Galloping Gourmet	RG7 4NG	Caterers	Castle Barn Wasing Park Aldermaston Reading Berkshire
West Berkshire	Halfway Hut At West Berkshire Golf Club; The	RG20 7DU	Caterers	Chaddleworth Newbury Berkshire
West Berkshire	Holroyd Howe Independent Caterers At St Andrews School	RG8 8QA	Caterers	Buckhold Pangbourne Reading Berkshire
West Berkshire	Hot Stuff Catering	RG7 5LR	Caterers	South Lodge Beenham Hill Beenham Reading Berkshire
West Berkshire	Hungerford Out Of School Care	RG17 0BT	Caterers	Hungerford Primary School Fairview Road Hungerford Berkshire
West Berkshire	Just Another Nice Edible Treat	RG14 6HL	Caterers	13 Woodside Newbury Berkshire
West Berkshire	Kudos Crown Catering	RG7 4HP	Caterers	Aldermaston Court Church Road Aldermaston Reading Berkshire
West Berkshire	Milos Seafood Ltd	RG14 7NZ	Caterers	Newbury Racecourse Plc The Racecourse Newbury Berkshire
West Berkshire	Mrs B's Homecooking	RG18 3BX	Caterers	63 Henwick Lane Thatcham West Berkshire
West Berkshire	Mrs Jill Martin	RG7 3QE	Caterers	5 Padworth Road Burghfield Common Reading Berkshire
West Berkshire	Newbury Events	RG14 7NZ	Caterers	Newbury Racecourse Plc Newbury Racecourse Newbury Berkshire
West Berkshire	Number Risers	RG8 8PD	Caterers	Basildon C Of E Primary School School Lane Upper Basildon Reading Berkshire
West Berkshire	Outdoor Academy Ltd	RG7 4HA	Caterers	The Pump House Ufton Court Green Lane Ufton Nervet Reading Berkshire
West Berkshire	Pot Kiln Anywhere Ltd	RG8 8SJ	Caterers	Casey Fields Farm Ashampstead Reading Berkshire
West Berkshire	Pot Kiln Anywhere Ltd	RG18 0XT	Caterers	Unit 1a Frilsham Home Farm Business Units Frilsham Yattendon Thatcham Berkshire
West Berkshire	Pride Catering At Walnut Close Resource Centre	RG18 3GF	Caterers	Brownsfield Road Thatcham Berkshire
West Berkshire	Pride Catering At Willows Edge	RG14 1HJ	Caterers	Hutton Close Newbury Berkshire
West Berkshire	Reliance Custodial Services	RG14 5QU	Caterers	Thames Valley Constabulary Mill Lane Newbury Berkshire
West Berkshire	Rosemary & Thyme Catering Ltd	RG19 6HN	Caterers	108 Greenham Business Park Greenham Thatcham Berkshire
West Berkshire	S R I S Ltd	RG18 4NF	Caterers	Colthrop Manor Bath Road Colthrop Thatcham Berkshire
West Berkshire	SGP Ltd At West Berkshire Community Hospital	RG18 3AS	Caterers	Rookes Way Thatcham Berkshire
West Berkshire	Sheepdrove Eco Conference Centre	RG17 7UU	Caterers	Sheepdrove Organic Farm Warren Farm Sheepdrove Lambourn Hungerford Berkshire
West Berkshire	SJL Partnership At Newbury RFC	RG14 7RW	Caterers	Monks Lane Newbury Berkshire
West Berkshire	St Mary's Lunch Club		Caterers	St Marys Church Church Road Shaw Newbury RG14 2DS Berkshire
West Berkshire	St Paul's Stars After School Club	RG31 4SZ	Caterers	St Pauls Catholic School City Road Tilehurst Reading Berkshire
West Berkshire	Tastes	RG7 3NF	Caterers	24A Valley Road Burghfield Common Reading; West Berkshire
West Berkshire	Top Nosh Cuisine Ltd	RG8 8QT	Caterers	Unit 7 Childs Court Farm Ashampstead Common Reading Berkshire
West Berkshire	Total Hospitality Ltd	RG7 2AG	Caterers	Unit 2 Butlers Land Barn Butlers Land Farm Mortimer Reading Berkshire
West Berkshire	Wild Wood Club	RG19 3XX	Caterers	Spurcroft Primary School Spurcroft Road Thatcham Berkshire
West Berkshire	Jaki Barnard	RG18 3DT	Childminder	17 Humber Close Thatcham Berkshire
West Berkshire	Alexandra Savill	RG31 7PQ	Childminder	10 Sandhills Way Calcot Reading Berkshire
West Berkshire	Alison Byway	RG18 3AL	Childminder	61A Masefield Road Thatcham Berkshire
West Berkshire	Alison Orwako	RG14 6BN	Childminder	2 Sunderland Gardens Newbury Berkshire
West Berkshire	Alison Partridge	RG19 4QP	Childminder	6 Oak Tree Road Thatcham Berkshire
West Berkshire	Alison Turner	RG31 6UR	Childminder	25 Apple Close Tilehurst Reading Berkshire
West Berkshire	Allison Hue	RG14 7UU	Childminder	58 Sayers Close Newbury Berkshire
West Berkshire	Amanda Money	RG14 6AZ	Childminder	7 Enborne Gate Newbury Berkshire
West Berkshire	Amber Paynter	RG14 6EB	Childminder	45 Salcombe Road Newbury Berkshire
West Berkshire	Ana Mott	RG8 7JP	Childminder	13 Kennedy Drive Pangbourne Reading Berkshire
West Berkshire	Angela Cooper's Childminding Services	RG18 9WR	Childminder	9 Fletton Link Hermitage Thatcham Berkshire
West Berkshire	Angela Wilson	RG14 6NL	Childminder	1 Dormer Close Newbury Berkshire
West Berkshire	Anita Barker	RG17 7JT	Childminder	6 Hayfield Court Eastbury Hungerford Berkshire
West Berkshire	Ann Atkins	RG19 4GN	Childminder	11 Munkle Marsh Thatcham Berkshire
West Berkshire	Anne Myers	RG14 6RU	Childminder	44 Glendale Avenue Newbury Berkshire
West Berkshire	Antoinette Marshall	RG31 6FP	Childminder	103 Devonshire Gardens Tilehurst Reading Berkshire
West Berkshire	Balancing Act	RG14 2PQ	Childminder	3 Cresswell Road Newbury Berkshire
West Berkshire	Bik's Childminding Services	RG7 3PF	Childminder	3 Wren Close Burghfield Common Reading Berkshire
West Berkshire	Butterflies Childminding	RG20 8UP	Childminder	13 Hazeldene Chieveley Newbury Berkshire
West Berkshire	Carol Smith	RG31 5ND	Childminder	16 Rutherford Walk Tilehurst Reading Berkshire
West Berkshire	Carole Lee	RG20 0HS	Childminder	Barrs Farm Hamstead Marshall Newbury Berkshire
West Berkshire	Caroline Parker	RG19 3PL	Childminder	1 Steeple View Church Gate Thatcham Berkshire
West Berkshire	Caroline Rosier	RG31 5JL	Childminder	36 Highbury Road Tilehurst Reading Berkshire
West Berkshire	Catherine Amor	RG18 3BW	Childminder	61 Southend Cold Ash Thatcham Berkshire
West Berkshire	Catherine Songhurst	RG18 3FW	Childminder	44 Stirling Way Thatcham Berkshire
West Berkshire	Cathy Knox	RG18 3AX	Childminder	45 Sagecroft Road Thatcham Berkshire
West Berkshire	Ceri Goddard Childminding	RG14 6DN	Childminder	27 Fifth Road Newbury Berkshire
West Berkshire	Charmaine Caulfield	RG14 1TS	Childminder	56 Digby Road Newbury Berkshire
West Berkshire	Charmaine's Childminding	RG14 6RU	Childminder	36 Glendale Avenue Newbury Berkshire
West Berkshire	Cheeky Childcare	RG14 7TR	Childminder	14 Epsom Crescent Newbury Berkshire
West Berkshire	Childminding Service	RG7 5DJ	Childminder	12 Cavalier Close Theale Reading Berkshire
West Berkshire	Christine Delahunty	RG20 7BW	Childminder	6 Ash Close Brightwalton Newbury Berkshire
West Berkshire	Claire Mills Childminding	RG18 4DD	Childminder	2 Charlock Close Thatcham Berkshire
West Berkshire	Clare Millar	RG14 7US	Childminder	24 The Oaks Newbury Berkshire
West Berkshire	Colette Myers	RG19 4SA	Childminder	26 Rotary Way Thatcham Berkshire
West Berkshire	Dawn Brookes	RG19 8XB	Childminder	18 Greyberry Copse Road Thatcham Berkshire
West Berkshire	Dawn Hutchins	RG14 1PY	Childminder	6 Herewood Close Newbury Berkshire
West Berkshire	Dawn's Little Angels	RG31 5WQ	Childminder	22 Trelawney Drive Tilehurst Reading Berkshire
West Berkshire	Debbie Calder	RG18 3FZ	Childminder	6 Beverley Close Thatcham Berkshire
West Berkshire	Debbies Childminding	RG14 7DE	Childminder	57 Old Newtown Road Newbury Berkshire
West Berkshire	Deborah Addison	RG8 7LD	Childminder	93 Kennedy Drive Pangbourne Reading Berkshire
West Berkshire	Deborah Allen	RG8 8DQ	Childminder	27 Marshall Close Purley On Thames Reading Berkshire
West Berkshire	Deborah Creba	RG7 3LD	Childminder	24 Abbots Road Burghfield Common Reading Berkshire
West Berkshire	Deborah McMordie	RG8 7LF	Childminder	8 Grahame Avenue Pangbourne Reading Berkshire
West Berkshire	Diamond Lifestyles	RG17 9XW	Childminder	52 Kennet Road Kintbury Hungerford Berkshire
West Berkshire	Diana Folley	RG7 5EF	Childminder	2 Muswell Close Theale Reading Berkshire
West Berkshire	Diana Woods	RG14 7JU	Childminder	8 Greenlands Road Newbury Berkshire
West Berkshire	Dizzy Ducklings	RG31 4EJ	Childminder	20 Langley Hill Close Tilehurst Reading Berkshire
West Berkshire	Doris Vaughan	RG14 6PP	Childminder	The Chase Garden Close Lane Newbury Berkshire
West Berkshire	Dyane Pearce	RG17 9XW	Childminder	50 Kennet Road Kintbury Hungerford Berkshire
West Berkshire	Elizabeth Curtis	RG14 2NL	Childminder	36 Sorrel Close Newbury Berkshire
West Berkshire	Elizabeth Healy	RG18 3AT	Childminder	3 Conway Drive Thatcham Berkshire
West Berkshire	Elizabeth Reeves	RG7 5JR	Childminder	52 Parkers Corner Englefield Reading Berkshire
West Berkshire	Emma Braithwaite	RG17 8NG	Childminder	57 Rockfel Road Lambourn Hungerford Berkshire
West Berkshire	Emma Darby T/a Forest Edge Childminding	RG18 9WL	Childminder	9 Pinewood Crescent Hermitage Thatcham Berkshire
West Berkshire	Emma Herne	RG14 6LD	Childminder	57 Bartlemy Road Newbury Berkshire
West Berkshire	Emma Jones	RG7 5DE	Childminder	105 Meadow Way Theale Reading Berkshire
West Berkshire	Emma Lovelock	RG20 6NR	Childminder	14 Manor Crescent Compton Newbury Berkshire
West Berkshire	Emma Morris	RG7 6EP	Childminder	Post Cottage Southend Road Southend Reading Berkshire
West Berkshire	Erin Chalk	RG19 4PT	Childminder	9 Turnfields Thatcham Berkshire
West Berkshire	Fiona Bisp	RG30 3LT	Childminder	45 Vine Crescent Calcot Reading Berkshire
West Berkshire	Fundays Childminding Services	RG14 6TE	Childminder	12 Mansell Drive Newbury Berkshire
West Berkshire	Gemma Fernandez	RG31 7AP	Childminder	38 Latimer Drive Calcot Reading Berkshire
West Berkshire	Georgina Milne	RG14 1XA	Childminder	2 Charmwood Close Newbury Berkshire
West Berkshire	Gill Hall	RG17 7DB	Childminder	Thatched Corner Cottage Wantage Road Great Shefford Hungerford Berkshire
West Berkshire	Happy Days Childcare Services	RG31 4SS	Childminder	110 Starlings Drive Tilehurst Reading Berkshire
West Berkshire	Hazel Wyatt	RG18 3BX	Childminder	77 Henwick Lane Thatcham Berkshire
West Berkshire	Heather Grace	RG17 9XS	Childminder	12 Ashton Place Kintbury Hungerford Berkshire
West Berkshire	Heidi & Gareth Evans	RG8 8DB	Childminder	19 Lister Close Purley On Thames Reading Berkshire
West Berkshire	Helen Cockcroft	RG17 9XD	Childminder	14 Queens Way Kintbury Hungerford Berkshire
West Berkshire	Helen Jones	RG17 8XZ	Childminder	20 Lambourn Place Lambourn Hungerford Berkshire
West Berkshire	Helen Melvin	RG31 7BE	Childminder	18 Bainbridge Road Calcot Reading; West Berkshire
West Berkshire	Honey Cottage Childminding	RG17 9TJ	Childminder	Honey Cottage 1A High Street Kintbury Hungerford Berkshire
West Berkshire	Jackie Dainton	RG31 6SL	Childminder	4 Downs Way Tilehurst Reading Berkshire
West Berkshire	Jacqui Campion	RG19 3LG	Childminder	3 Ilkley Way Thatcham Berkshire
West Berkshire	Jane Bennett	RG18 9HG	Childminder	St Anthonys Stoney Lane Ashmore Green Thatcham Berkshire
West Berkshire	Janet May	RG31 6YF	Childminder	14 Barbaras Meadow Tilehurst Reading Berkshire
West Berkshire	Jean Saunders	RG31 6UR	Childminder	39A Apple Close Tilehurst Reading Berkshire
West Berkshire	Jennifer Sanders	RG17 9XN	Childminder	6 Gainsborough Avenue Kintbury Hungerford Berkshire
West Berkshire	Jennifer Thearle	RG19 4LU	Childminder	23 The Hollands Thatcham Berkshire
West Berkshire	Jen's Childminding Service	RG30 3PD	Childminder	108 Underwood Road Calcot Reading Berkshire
West Berkshire	Joanna Connon - Childminder	RG31 4XL	Childminder	19 Garston Crescent Calcot Reading Berkshire
West Berkshire	Joanne Talbot	RG7 3HZ	Childminder	6 Brookside Walk Burghfield Common Reading Berkshire
West Berkshire	Joanne Wernham	RG19 4GZ	Childminder	15 Justice Close Thatcham Berkshire
West Berkshire	Joyce Hughes	RG14 6BH	Childminder	31 Enborne Grove Newbury Berkshire
West Berkshire	Judy Tidbury	RG31 7ZN	Childminder	20 Carston Grove Calcot Reading Berkshire
West Berkshire	Julia Deacon	RG14 6LD	Childminder	45 Bartlemy Road Newbury Berkshire
West Berkshire	Julie Barclay Clark	RG7 3SL	Childminder	103 Victoria Road Mortimer Common Reading Berkshire
West Berkshire	Julie Bushnell	RG7 3ND	Childminder	58 Pine Ridge Road Burghfield Common Reading Berkshire
West Berkshire	Julie Herbert Childminding	RG14 6EA	Childminder	50 Kingsbridge Road Newbury Berkshire
West Berkshire	Julie Morris	RG18 3AF	Childminder	18A Masefield Road Thatcham Berkshire
West Berkshire	Karen Robinson	RG17 9XL	Childminder	20 Burtons Hill Kintbury Hungerford Berkshire
West Berkshire	Kathleen Hyde	RG14 6TF	Childminder	26 Bunkers Hill Newbury Berkshire
West Berkshire	Kathryn Wood	RG7 3WS	Childminder	14 Strawberry Fields Mortimer Reading Berkshire
West Berkshire	Katie Jefferies Childminding	RG7 3RE	Childminder	9 Campbells Green Mortimer Common Reading Berkshire
West Berkshire	Kelly Vince	RG19 4LX	Childminder	16 Victor Road Thatcham Berkshire
West Berkshire	Kerree Burton	RG18 3SU	Childminder	29 Maynard Close Thatcham Berkshire
West Berkshire	Kim Evans	RG17 9XS	Childminder	10 Ashton Place Kintbury Hungerford Berkshire
West Berkshire	Kim Kirby	RG31 7YU	Childminder	4 Lamplighters Walk Calcot Reading Berkshire
West Berkshire	Kirstyn Jan Vaughan	RG14 7AL	Childminder	31 Croft Road Newbury Berkshire
West Berkshire	Kristen Price	RG17 0QN	Childminder	2 Marsh Lane Hungerford Berkshire
West Berkshire	Laura Fowler Childminding	RG18 3FQ	Childminder	32 Shakespeare Road Thatcham Berkshire
West Berkshire	Laura Read	RG14 6BD	Childminder	17A Enborne Place Newbury Berkshire
West Berkshire	Laura Ward	RG17 0ET	Childminder	8 Oxford Street Eddington Hungerford Berkshire
West Berkshire	Leanne Marie Green	RG31 4SR	Childminder	9 Linnet Close Tilehurst Reading Berkshire
West Berkshire	Lee Ann Gibbons	RG14 5JE	Childminder	12 Berkeley Road Newbury Berkshire
West Berkshire	Lesley McGrady	RG8 7JS	Childminder	86 Bourne Road Pangbourne Reading Berkshire
West Berkshire	Linda Bartlett	RG18 3ET	Childminder	12 Northfield Road Thatcham Berkshire
West Berkshire	Linda Lay	RG14 6RA	Childminder	59 Essex Street Newbury Berkshire
West Berkshire	Linda Penn	RG31 7EL	Childminder	4 Barclay Road Calcot Reading Berkshire
West Berkshire	Lisa Evans	RG31 7AP	Childminder	8 Latimer Drive Calcot Reading Berkshire
West Berkshire	Little Angels Childminding Services	RG18 3DP	Childminder	20 Thames Road Thatcham Berkshire
West Berkshire	Little Guests Childminding	RG18 4BU	Childminder	36 Heather Drive Thatcham Berkshire
West Berkshire	Little Handprints Childminding	RG20 8TS	Childminder	Penwood Downend Chieveley Newbury Berkshire
West Berkshire	Little Helicopters Childminding	RG14 1BN	Childminder	74 Northcroft Lane Newbury Berkshire
West Berkshire	Little K's	RG18 3PG	Childminder	North Thatcham Childrens Centre Park Lane Thatcham Berkshire
West Berkshire	Little Laughs Childminding	RG31 6NX	Childminder	253 Overdown Road Tilehurst Reading Berkshire
West Berkshire	Little Stars Childcare Services	RG30 3XB	Childminder	1 Searles Farm Cottages Burghfield Reading Berkshire
West Berkshire	Little Wrigglers Childcare	RG18 9WS	Childminder	29 Sandstone Grove Hermitage Thatcham Berkshire
West Berkshire	Littlemonkies Childminding	RG17 7EN	Childminder	37 Spring Meadows Great Shefford Hungerford Berkshire
West Berkshire	Lollipops Childminding	RG31 5WH	Childminder	10 Five Acre Tilehurst Reading Berkshire
West Berkshire	Lorna Hall	RG18 3FN	Childminder	5 Shakespeare Road Thatcham Berkshire
West Berkshire	Lorraine Clarke	RG18 3EG	Childminder	8 Baily Avenue Thatcham Berkshire
West Berkshire	Lorraine Wilkins	RG14 1TP	Childminder	23 Chaucer Crescent Newbury Berkshire
West Berkshire	Louise Mugridge	RG7 3SP	Childminder	6 The Bevers Mortimer Common Reading Berkshire
West Berkshire	Lucie Millon	RG14 2NA	Childminder	28 Turnpike Road Newbury Berkshire
West Berkshire	Lynne Stafford	RG18 4EY	Childminder	17 Pimpernel Place Thatcham Berkshire
West Berkshire	Maggie Cutler	RG14 5JX	Childminder	117 Russell Road Newbury Berkshire
West Berkshire	Mallard Cottage Childcare	RG17 0ET	Childminder	9 Oxford Street Eddington Hungerford Berkshire
West Berkshire	Marta Perrin	RG31 4XL	Childminder	9 Garston Crescent Calcot Reading Berkshire
West Berkshire	Mary (Zoe) Plank	RG7 3RN	Childminder	16 Windmill Road Mortimer Common Reading Berkshire
West Berkshire	Melanie O'Sullivan	RG7 5DN	Childminder	12 Volunteer Road Theale Reading Berkshire
West Berkshire	Melanie Tucker	RG14 2SE	Childminder	6 Preston Place Newbury Berkshire
West Berkshire	Michelle Bolton	RG7 3NH	Childminder	17 Hawksworth Road Burghfield Common Reading Berkshire
West Berkshire	Michelle Mateus	RG14 2SQ	Childminder	44 Marston Drive Newbury Berkshire
West Berkshire	Mrs Ann Watkins	RG31 4UR	Childminder	35 Royal Avenue Calcot Reading Berkshire
West Berkshire	Mrs Deborah Reid	RG31 4XQ	Childminder	19 Gatcombe Close Calcot Reading Berkshire
West Berkshire	Mrs Donna Fordham	RG19 3UW	Childminder	4 Coniston Close Thatcham Berkshire
West Berkshire	Mrs Eva Popper	RG14 7UX	Childminder	68 The Oaks Newbury Berkshire
West Berkshire	Mrs Joanne Saunders	RG7 4UT	Childminder	21 Mallard Way Aldermaston Reading Berkshire
West Berkshire	Mrs Joy Susan Greer	RG19 3XS	Childminder	28 Beancroft Road Thatcham Berkshire
West Berkshire	Mrs Karen Herbert	RG18 4DQ	Childminder	16 Violet Grove Thatcham Berkshire
West Berkshire	Mrs Linda Wilks	RG18 0RY	Childminder	Flat 2 Old School The Close Hampstead Norreys Thatcham Berkshire
West Berkshire	Mrs Lucy Hutchinson	RG17 9QJ	Childminder	Fleuremile Upper Green Inkpen Hungerford Berkshire
West Berkshire	Mrs Sylvia Denness	RG19 3SG	Childminder	82 Paynesdown Road Thatcham Berkshire
West Berkshire	Ms Sharon D W Birch	RG14 2LZ	Childminder	22 Sycamore Rise Newbury Berkshire
West Berkshire	Natalie Brown	RG31 5QB	Childminder	3 Clay Close Tilehurst Reading Berkshire
West Berkshire	Natasha Tombs	RG20 7AH	Childminder	1 Churchway West Ilsley Newbury Berkshire
West Berkshire	Nicola Haines	RG19 3UB	Childminder	4 Foxhunter Way Thatcham Berkshire
West Berkshire	Nicola Sandy's Childminding Services	RG19 3SP	Childminder	8 Kestrel Close Thatcham Berkshire
West Berkshire	Paula Grimes	RG14 2FG	Childminder	1 Rosemoor Gardens Newbury Berkshire
West Berkshire	Penny Lynch	RG8 8SS	Childminder	3 Tenaplas Drive Upper Basildon Reading Berkshire
West Berkshire	Phyllida Raines	RG18 9PQ	Childminder	24 Strouds Meadow Cold Ash Thatcham Berkshire
West Berkshire	Pickles And Poppets Childcare	RG14 6HD	Childminder	4 Barn Crescent Newbury Berkshire
West Berkshire	Pumpkins And Pickles Childminding	RG14 2LH	Childminder	10 Collins Close Newbury Berkshire
West Berkshire	Rebecca Lagden Childminding	RG31 6NT	Childminder	182 Overdown Road Tilehurst Reading Berkshire
West Berkshire	Ruth Cain Childminding	RG7 5DE	Childminder	127 Meadow Way Theale Reading Berkshire
West Berkshire	S P Childminding	RG31 4XQ	Childminder	7 Gatcombe Close Calcot Reading Berkshire
West Berkshire	Sabrina Ward	RG7 5DG	Childminder	92 Meadow Way Theale Reading Berkshire
West Berkshire	SallyAnne Baggott	RG31 6FW	Childminder	28 Devonshire Gardens Tilehurst Reading Berkshire
West Berkshire	Samantha Cross	RG7 6EY	Childminder	47 Southend Road Southend Reading Berkshire
West Berkshire	Samantha Gardiner	RG14 6AX	Childminder	8 Westgate Road Newbury Berkshire
West Berkshire	Samantha Raw	RG14 2AP	Childminder	75 Newport Road Newbury Berkshire
West Berkshire	Sandra Bellis	RG31 7ZH	Childminder	33 Corsham Road Calcot Reading Berkshire
West Berkshire	Sandra Pitt	RG31 4XL	Childminder	11 Garston Crescent Calcot Reading Berkshire
West Berkshire	Sandra Turner	RG20 8DG	Childminder	22 Southfields Boxford Newbury Berkshire
West Berkshire	Sarah King	RG18 3AX	Childminder	89 Sagecroft Road Thatcham Berkshire
West Berkshire	Sarah Radford	RG14 6AW	Childminder	6 Floreat Gardens Newbury Berkshire
West Berkshire	Sarah Ralph	RG19 4RS	Childminder	5 Imperial Way Thatcham Berkshire
West Berkshire	Sarah Scott-Cound	RG14 6HD	Childminder	35 Barn Crescent Newbury Berkshire
West Berkshire	Second 2 Mum	RG20 6NP	Childminder	39 Burrell Road Compton Newbury Berkshire
West Berkshire	Sharon Pitcher	RG19 3LE	Childminder	18 Rosedale Gardens Thatcham Berkshire
West Berkshire	Shells Day Care	RG31 6QG	Childminder	60 Fairford Road Tilehurst Reading Berkshire
West Berkshire	Stacey Swain T/a Childminding Setting	RG14 5NZ	Childminder	11 Lincoln Court Craven Road Newbury Berkshire
West Berkshire	Sue Wood	RG7 5EQ	Childminder	34 Mulberry Way Theale Reading; West Berkshire
West Berkshire	Suzanne Annetts	RG14 1ES	Childminder	15 St Marys Road Newbury Berkshire
West Berkshire	Tami Hayes	RG18 9SL	Childminder	7 Hermitage Green Hermitage Thatcham Berkshire
West Berkshire	Tanya O'Dell	RG14 1TA	Childminder	5 De Montfort Road Speen Newbury Berkshire
West Berkshire	Tara Gale	RG17 0HP	Childminder	15 Cherry Grove Hungerford Berkshire
West Berkshire	Teresa McDougall	RG7 3YR	Childminder	31 St Marys Way Burghfield Common Reading Berkshire
West Berkshire	Teresa Wardle	RG8 7LE	Childminder	20 Chiltern Walk Pangbourne Reading Berkshire
West Berkshire	Wendy Bailey	RG7 3TU	Childminder	6 Stephens Road Mortimer Common Reading Berkshire
West Berkshire	Wendy Elliot	RG7 3LZ	Childminder	4 Lamden Way Burghfield Common Reading Berkshire
West Berkshire	Wendy Trew	RG19 3YS	Childminder	11a William Close Thatcham Berkshire
West Berkshire	Wendy's Child Care Services	RG7 3TU	Childminder	22 Stephens Road Mortimer Common Reading Berkshire
West Berkshire	Zenas Childcare	RG7 4AX	Childminder	22 Meadow Way Theale Reading Berkshire
West Berkshire	Newbury Baptist Church	RG14 5DD	Church / Religious centre	Moreton Hall Cheap Street Newbury Berkshire
West Berkshire	St Cassians Centre	RG17 9SR	Church / Religious centre	Wallingtons Road Kintbury Hungerford; West Berkshire
West Berkshire	Edinburgh Woollen Mill	RG14 1DJ	Clothes	25B Northbrook Street Newbury West Berkshire
West Berkshire	Calcot Junior School	RG31 4XG	Corporate School	Curtis Road Calcot Reading; West Berkshire
West Berkshire	Francis Baily School	RG19 4GG	Corporate School	Skillman Drive Thatcham West Berkshire
West Berkshire	John Rankin Infant And Nursery School	RG14 6EX	Corporate School	Garford Crescent Newbury West Berkshire
West Berkshire	John Rankin Junior School	RG14 6ES	Corporate School	Henshaw Crescent Newbury West Berkshire
West Berkshire	St Bartholomew's School	RG14 6JP	Corporate School	Andover Road Newbury West Berkshire
West Berkshire	St John The Evangelist C.E. (VA) Infant & Nursery School	RG14 7DE	Corporate School	Old Newtown Road Newbury Berkshire
West Berkshire	St Josephs RC Primary School	RG14 2AW	Corporate School	Newport Road Newbury West Berkshire
West Berkshire	Body Shop; The	RG14 5EN	Cosmetics	25 The Kennet Centre Newbury West Berkshire
West Berkshire	Homebase Ltd	RG31 7SD	D.I.Y	3 Pincents Kiln Calcot Reading Berkshire
West Berkshire	Age Concern Fairclose Day Centre	RG14 7BH	Day Care Centre	Newtown Road Newbury West Berkshire
West Berkshire	Anderson Hill Day Centre	RG7 3BZ	Day Care Centre	Blands Court Reading Road Burghfield Common Reading Berkshire
West Berkshire	Downland Day Centre	RG20 6NP	Day Care Centre	Burrell Road Compton Newbury; West Berkshire
West Berkshire	Greenfield House Resource Centre	RG31 4XD	Day Care Centre	High View Calcot Reading; West Berkshire
West Berkshire	Hungerford Resource Centre	RG17 0EE	Day Care Centre	Ramsbury Drive Hungerford West Berkshire
West Berkshire	Oaks; The	RG18 4DA	Day Care Centre	Foxglove Way Thatcham Berkshire
West Berkshire	Dimensions	RG14 7NE	Domestic House	46 Queens Road Newbury West Berkshire
West Berkshire	Eastfield Bed & Breakfast	RG7 5UL	Domestic House	Eastfield Birds Lane Midgham Reading; West Berkshire
West Berkshire	Messrs I A And G Denton	RG17 7JG	Egg Producers	Coldborough Farm Newbury Road Eastbury Hungerford; West Berkshire
West Berkshire	Mary Wilson	RG17 7AB	Farm Management	Fishers Farm Ermin Street Shefford Woodlands Hungerford; West Berkshire
West Berkshire	Mr J R Goodenough & Sons	RG18 9XR	Farm Management	Eling Farm Eling Hermitage Thatcham; West Berkshire
West Berkshire	Down Farm Meat (Illsley Chieveley Ltd)	RG20 8RT	Farm shop/Market garden	Down Farm Oxford Road Chieveley Newbury Berkshire
West Berkshire	Lobster Pot Fishmonger; The	RG17 0SP	Fishmonger	Bath Road Hungerford Berkshire
West Berkshire	West Berkshire Seafood Ltd	RG18 3HJ	Fishmonger	188 Bath Road Thatcham West Berkshire
West Berkshire	A Little Cake	RG8 9NN	Food Business in Private Home	Berins Ridge Reading Road Lower Basildon Reading Berkshire
West Berkshire	Affectionery	RG18 9LY	Food Business in Private Home	The Shrubbery Long Lane Cold Ash Thatcham Berkshire
West Berkshire	Angell's Catering	RG17 9XD	Food Business in Private Home	34 Queens Way Kintbury Hungerford; West Berkshire
West Berkshire	ARA Catering	RG19 3UT	Food Business in Private Home	22 Derwent Road Thatcham Berkshire
West Berkshire	Awaken Hidden Skills	RG17 9PU	Food Business in Private Home	Ivy House Post Office Road Inkpen Hungerford Berkshire
West Berkshire	Barbara Fairlight	RG17 0HQ	Food Business in Private Home	9 Middletons Close Hungerford Berkshire
West Berkshire	Barkers Hospitality	RG7 5NW	Food Business in Private Home	5 Shire Cottages The Strouds Beenham Reading Berkshire
West Berkshire	Beechwood Farm	RG18 0TL	Food Business in Private Home	Hampstead Norreys Thatcham Berkshire
West Berkshire	Berkshire Fountains	RG31 7EE	Food Business in Private Home	2 Ledbury Drive Calcot Reading Berkshire
West Berkshire	Berkshire Hospitality	RG7 3RS	Food Business in Private Home	24A King Street Mortimer Common Reading Berkshire
West Berkshire	Berridge Bakes	RG31 6FQ	Food Business in Private Home	5 Laytom Rise Tilehurst Reading Berkshire
West Berkshire	Bespoke Cakes By Emma	RG17 0LG	Food Business in Private Home	3 Salisbury Road Hungerford Berkshire
West Berkshire	Birch Cottage Bread	RG18 9XJ	Food Business in Private Home	Birch Cottage Eling Hermitage Thatcham Berkshire
West Berkshire	Blackberry Cottage Country Fayre	RG8 8RP	Food Business in Private Home	4 Stubbles Ashampstead Reading Berkshire
West Berkshire	Cakes By Katie B	RG14 2NA	Food Business in Private Home	24 Turnpike Road Newbury Berkshire
West Berkshire	Carries Creations/Capers And Mace	RG14 6DF	Food Business in Private Home	27 Rectory Close Newbury West Berkshire
West Berkshire	Carroll's Cupcakes	RG18 9SL	Food Business in Private Home	1 Hermitage Green Hermitage Thatcham Berkshire
West Berkshire	Catering For Special Occasions	RG18 3BZ	Food Business in Private Home	91 Park Lane Thatcham West Berkshire
West Berkshire	Celebration Cakes	RG31 7ZN	Food Business in Private Home	34 Carston Grove Calcot Reading; West Berkshire
West Berkshire	Champagne Catering	RG19 3XQ	Food Business in Private Home	2 Draper Close Thatcham Berkshire
West Berkshire	Ciderniks	RG17 9TJ	Food Business in Private Home	7 High Street Kintbury Hungerford Berkshire
West Berkshire	Claire's Cakes	RG7 6SD	Food Business in Private Home	Cherry Tree Cottage Byles Green Upper Bucklebury Reading Berkshire
West Berkshire	Claires Creations	RG14 7UY	Food Business in Private Home	78 The Oaks Newbury Berkshire
West Berkshire	Colourful Cupcakes	RG14 6PP	Food Business in Private Home	Treetops Garden Close Lane Newbury Berkshire
West Berkshire	Crazy Cakes	RG7 3UB	Food Business in Private Home	The Coppers Birch Lane Mortimer Common Reading Berkshire
West Berkshire	Crocus Cakes	RG17 9PW	Food Business in Private Home	5 Ingles Edge Inkpen Hungerford Berkshire
West Berkshire	Cupcake Emporium; The	RG20 0JH	Food Business in Private Home	New Cottage The Barn House Hamstead Marshall Newbury Berkshire
West Berkshire	Cupcakes By Katie A	RG8 8FD	Food Business in Private Home	15 Tidmarsh Grange The Street Tidmarsh Reading Berkshire
West Berkshire	Daffers Delights	RG31 5HY	Food Business in Private Home	25 Hildens Drive Tilehurst Reading; West Berkshire
West Berkshire	Deer Management; Control & Advice	RG18 0TP	Food Business in Private Home	The Bungalow Haw Farm Hampstead Norreys Thatcham Berkshire
West Berkshire	Delicious Dial a Cake	RG18 4LP	Food Business in Private Home	14 The Henrys Thatcham West Berkshire
West Berkshire	Eddie Catz Newbury Ltd	RG14 7NF	Food Business in Private Home	Northway House York Road Newbury Berkshire
West Berkshire	Ella Catering	RG18 4DQ	Food Business in Private Home	17 Violet Grove Thatcham Berkshire
West Berkshire	Flowerpot Coffee Shop; The	RG31 4XG	Food Business in Private Home	10 Curtis Road Calcot Reading Berkshire
West Berkshire	Foxes Catering	RG20 8HF	Food Business in Private Home	12 Glenn Miller Close Welford Newbury; West Berkshire
West Berkshire	Gingerbread Cottage	RG19 4GE	Food Business in Private Home	15 Montacute Drive Thatcham Berkshire
West Berkshire	Gitana Piscikiene	RG14 7UR	Food Business in Private Home	17 Christie Heights Newbury Berkshire
West Berkshire	Grey's Cheese Co Ltd	RG7 5UP	Food Business in Private Home	Kents Down Farm Coxs Lane Midgham Reading; West Berkshire
West Berkshire	Have Your Cake And Eat It	RG7 4ED	Food Business in Private Home	Stud Farm Cottage Sulhamstead Abbots Sulhamstead Reading Berkshire
West Berkshire	Helsbelles Cupcakes	RG31 4RQ	Food Business in Private Home	77 Yew Tree Rise Calcot Reading Berkshire
West Berkshire	Hip-Pop Cakes	RG14 7HD	Food Business in Private Home	9 Monks Lane Newbury Berkshire
West Berkshire	Homemadecakes4you	RG31 4UP	Food Business in Private Home	1 Royal Avenue Calcot Reading Berkshire
West Berkshire	Icing On The Cake	RG14 6EX	Food Business in Private Home	24 Garford Crescent Newbury Berkshire
West Berkshire	Jane Staunton Catering	RG18 9TF	Food Business in Private Home	31 Dines Way Hermitage Thatcham; West Berkshire
West Berkshire	Jane's Kitchen	RG17 9UJ	Food Business in Private Home	12 Bradley Close Kintbury Hungerford Berkshire
West Berkshire	Karen's Kitchen	RG14 7QP	Food Business in Private Home	52 Priory Road Newbury Berkshire
West Berkshire	Kennet House Cake Company	RG17 9UT	Food Business in Private Home	Kennet House 27 Station Road Kintbury Hungerford Berkshire
West Berkshire	Lick Unlimited	RG31 4EE	Food Business in Private Home	123 Langley Hill Tilehurst Reading Berkshire
West Berkshire	Little Cake Crumbs	RG20 6NN	Food Business in Private Home	29 Lowbury Gardens Compton Newbury Berkshire
West Berkshire	Little Iced Gems	RG14 2JN	Food Business in Private Home	97 Dene Way Donnington Newbury Berkshire
West Berkshire	Little Thatcham Cake Company; The	RG19 4WD	Food Business in Private Home	44 Ashman Road Thatcham Berkshire
West Berkshire	Margaret Scarr	RG14 2PB	Food Business in Private Home	3 Hedgeway Newbury Berkshire
West Berkshire	Marilyn's Cakes	RG31 4ES	Food Business in Private Home	14 Harvest Close Tilehurst Reading; West Berkshire
West Berkshire	Marsden's Confectionery	RG20 7ET	Food Business in Private Home	Tower Hill House Tower Hill Chaddleworth Newbury; West Berkshire
West Berkshire	Mothers Kitchen	RG31 6SJ	Food Business in Private Home	64 Cotswold Way Tilehurst Reading Berkshire
West Berkshire	Motillys Bakery	RG17 7LS	Food Business in Private Home	Bockhampton Barn Bockhampton Road Lambourn Hungerford Berkshire
West Berkshire	Ms Freemantle/O'Flynn	RG14 7NA	Food Business in Private Home	9 Catherine Road Newbury West Berkshire
West Berkshire	My Marmalade	RG17 0JR	Food Business in Private Home	57 Chilton Way Hungerford Berkshire
West Berkshire	My Mummys Yummy Cupcakes	RG18 3EF	Food Business in Private Home	24 Browning Close Thatcham Berkshire
West Berkshire	Naana's Specials	RG14 7DP	Food Business in Private Home	12 Old Newtown Road Newbury Berkshire
West Berkshire	Nice Slice	RG7 5RP	Food Business in Private Home	4 Sunhill Cottages Bath Road Woolhampton Reading Berkshire
West Berkshire	Pavillion Du Chocolat	RG18 4ES	Food Business in Private Home	16 Mallow Gardens Thatcham Berkshire
West Berkshire	Pink Tea Parties	RG7 5SX	Food Business in Private Home	8 Hill Crescent Woolhampton Hill Woolhampton Reading Berkshire
West Berkshire	Pollys Handcrafted Cakes	RG20 8DN	Food Business in Private Home	2 Laburnum Cottages Westbrook Newbury Berkshire
West Berkshire	Poughley Cottage Catering	RG17 7AX	Food Business in Private Home	8 Poughley Cottages Ermin Street Woodlands St Mary Hungerford Berkshire
West Berkshire	Prestigefood	RG19 4LR	Food Business in Private Home	36 Hartmead Road Thatcham Berkshire
West Berkshire	Really Nice Cakes	RG14 5NA	Food Business in Private Home	6 Bagnols Way Newbury Berkshire
West Berkshire	Rebecca Bell; Streatley Village Cakes	RG8 9LB	Food Business in Private Home	4 Northlands Wantage Road Streatley Reading Berkshire
West Berkshire	Roasters Catering	RG8 9NG	Food Business in Private Home	Swan Yard Farm Reading Road Lower Basildon Reading; West Berkshire
West Berkshire	Sheela's Cake House	RG31 7PE	Food Business in Private Home	23 Foxhunt Grove Calcot Reading Berkshire
West Berkshire	Sheila's Cakes	RG18 9DZ	Food Business in Private Home	Larchwood Curridge Road Curridge Thatcham Berkshire
West Berkshire	Silva Robinson Ltd	RG14 1BN	Food Business in Private Home	78 Northcroft Lane Newbury Berkshire
West Berkshire	Snapdragon Cakes	RG30 3SH	Food Business in Private Home	16 Larch Close Burghfield Reading Berkshire
West Berkshire	Southern Archway	RG18 9ER	Food Business in Private Home	Hill View Farm Ashmore Green Road Ashmore Green Thatcham; West Berkshire
West Berkshire	St Crispin's Farm Natural Apple Juice	RG7 6PB	Food Business in Private Home	Chapel Row Reading Berkshire
West Berkshire	Stonehurst Bakery; The	RG7 5NN	Food Business in Private Home	Stonehurst Beenham Reading Berkshire
West Berkshire	Sweet And Replete	RG20 6QX	Food Business in Private Home	73 Burrell Road Compton Newbury Berkshire
West Berkshire	Sweet Nothings	RG19 4GQ	Food Business in Private Home	31 Bolingbroke Way Thatcham Berkshire
West Berkshire	Sweet Nothings	RG19 4RN	Food Business in Private Home	139 Battalion Way Thatcham Berkshire
West Berkshire	T And M Cakes	RG14 7DP	Food Business in Private Home	2 Old Newtown Road Newbury Berkshire
West Berkshire	Tiptopsy Jams And Chutneys	RG7 4RJ	Food Business in Private Home	The Firs Hyde End Lane Brimpton Reading Berkshire
West Berkshire	Truly Scrumptious Cakes And Bakes	RG18 9RN	Food Business in Private Home	Merrywinds Pond Lane Hermitage Thatcham Berkshire
West Berkshire	Vintage Rose Cake Company	RG7 6NN	Food Business in Private Home	The Old Coach House Hilliers Lodge The Avenue Chapel Row Reading Berkshire
West Berkshire	Woodspeen Manor	RG20 8BT	Food Business in Private Home	Woodspeen Manor Woodspeen Newbury Berkshire
West Berkshire	Wyatts Cider	RG7 6EU	Food Business in Private Home	Kosie Cottage Southend Road Southend Reading; West Berkshire
West Berkshire	Yummyscrummylicious	RG8 8BP	Food Business in Private Home	1 The Short Purley On Thames Reading Berkshire
West Berkshire	Ellie's Jellies	RG8 9NE	Food Manufacturer	West Lodge The Grotto Reading Road Lower Basildon Reading Berkshire
West Berkshire	English Provender Company	RG19 6HA	Food Manufacturer	Greenham Business Park Greenham Thatcham Berkshire
West Berkshire	Kites Abbey	RG14 3BU	Food Manufacturer	Snelsmore Newbury Berkshire
West Berkshire	Lambourn Valley Cider Co; The	RG17 7ED	Food Manufacturer	The Malt House Great Shefford Hungerford Berkshire
West Berkshire	Mr Macaroon	RG7 4GX	Food Manufacturer	48 Fallows Road Padworth Reading Berkshire
West Berkshire	Susie's Preserves Limited	RG18 9LT	Food Manufacturer	Cold Ash Farm Long Lane Cold Ash Thatcham; West Berkshire
West Berkshire	Wavell Wilson	RG7 5JS	Food Manufacturer	56 Parkers Corner Englefield Reading Berkshire
West Berkshire	Chalkhill Farm	RG8 7AS	Food Packers	Pangbourne Hill Pangbourne Reading Berkshire
West Berkshire	Nice Cakes	RG8 8QT	Food Packers	Unit 8 Childs Court Farm Ashampstead Common Reading Berkshire
West Berkshire	OTP Foods Ltd	RG19 6HN	Food Packers	300W Greenham Business Park Greenham Thatcham Berkshire
West Berkshire	DBC Foodservice	RG19 4ND	Food/Transport/Distribution	Unit 1 Aylesford Way Thatcham West Berkshire
West Berkshire	Elite Food Service	RG17 7BN	Food/Transport/Distribution	Unit 2 Farncombe Farm Baydon Road Lambourn Hungerford Berkshire
West Berkshire	Fisher Of Newbury	RG14 5TU	Food/Transport/Distribution	Unit G Hambridge Lane Newbury Berkshire
West Berkshire	Kuehne & Nagel	RG7 4HN	Food/Transport/Distribution	Hays Site Brunel Road Theale Reading; West Berkshire
West Berkshire	Ray Cox	RG18 0XU	Food/Transport/Distribution	Gardeners Cottage Frilsham Yattendon Thatcham Berkshire
West Berkshire	Englefield Estate	RG7 5JP	Game Dealer	Daintylands Common Hill Englefield Reading; West Berkshire
West Berkshire	Sulham Deer Management	RG8 8PA	Game Dealer	2 Emery Down School Lane Upper Basildon Reading Berkshire
West Berkshire	Angel Gastro Pub; The	RG7 5RT	Guest House/Hotel (Licensed)	Bath Road Woolhampton Reading Berkshire
West Berkshire	Bacon Arms Hotel; The	RG14 1JB	Guest House/Hotel (Licensed)	10 Oxford Street Newbury West Berkshire
West Berkshire	Bear Hotel; The	RG17 0EL	Guest House/Hotel (Licensed)	41 Charnham Street Hungerford West Berkshire
West Berkshire	Best Western Calcot Hotel	RG31 7QN	Guest House/Hotel (Licensed)	Bath Road Calcot Reading; West Berkshire
West Berkshire	Best Western West Grange Hotel	RG7 5UP	Guest House/Hotel (Licensed)	Coxs Lane Midgham Reading Berkshire
West Berkshire	Bourn Catering	RG17 7TJ	Guest House/Hotel (Licensed)	The Old Gatehouse Membury Business Park Lambourn Woodlands Hungerford Berkshire
West Berkshire	Chequers Hotel	RG14 1JB	Guest House/Hotel (Licensed)	6-8 Oxford Street Newbury West Berkshire
West Berkshire	Comfort Hotel;The	RG7 5HT	Guest House/Hotel (Licensed)	Bath Road Padworth Reading; West Berkshire
West Berkshire	De Vere Venues	RG7 3AE	Guest House/Hotel (Licensed)	Wokefield Mansion House Wokefield Park Mortimer Reading; West Berkshire
West Berkshire	Donnington Valley Hotel	RG14 3AG	Guest House/Hotel (Licensed)	Oxford Road Donnington Newbury; West Berkshire
West Berkshire	Elephant At Pangbourne; The	RG8 7AR	Guest House/Hotel (Licensed)	Church Road Pangbourne Reading; West Berkshire
West Berkshire	George Hotel; The	RG17 8XU	Guest House/Hotel (Licensed)	High Street Lambourn Hungerford; West Berkshire
West Berkshire	Hilton National Hotel	RG14 7HL	Guest House/Hotel (Licensed)	Pinchington Lane Newbury West Berkshire
West Berkshire	Hilton Newbury Hotel	RG20 8XY	Guest House/Hotel (Licensed)	Oxford Road Chieveley Newbury; West Berkshire
West Berkshire	Holiday Inn Reading West	RG7 5HT	Guest House/Hotel (Licensed)	Bath Road Padworth Reading; West Berkshire
West Berkshire	Limes Guest House; The	RG14 2QH	Guest House/Hotel (Licensed)	368 London Road Newbury West Berkshire
West Berkshire	Mercure Newbury Elcot Park	RG20 8NR	Guest House/Hotel (Licensed)	Elcot Newbury Berkshire
West Berkshire	Newbury Manor Hotel	RG14 2BY	Guest House/Hotel (Licensed)	London Road Newbury West Berkshire
West Berkshire	Old Mill; The	RG7 4LB	Guest House/Hotel (Licensed)	Station Road Aldermaston Reading; West Berkshire
West Berkshire	Pincents Manor Hotel	RG31 4UQ	Guest House/Hotel (Licensed)	Pincents Lane Tilehurst Reading Berkshire
West Berkshire	Queens Arms Hotel; The	RG17 7ET	Guest House/Hotel (Licensed)	Newbury Road East Garston Hungerford; West Berkshire
West Berkshire	Queen's Hotel; The	RG14 5BD	Guest House/Hotel (Licensed)	8 Market Place Newbury West Berkshire
West Berkshire	Reading Lake Hotel	RG30 3UN	Guest House/Hotel (Licensed)	Pingewood Reading Berkshire
West Berkshire	Regency Park Hotel	RG18 3RP	Guest House/Hotel (Licensed)	Regency Park Hotel Bowling Green Road Thatcham Berkshire
West Berkshire	Roselawn Hotel	RG30 3RU	Guest House/Hotel (Licensed)	Rose Lawn Hermits Hill Burghfield Reading; West Berkshire
West Berkshire	Three Swans Hotel; The	RG17 0LZ	Guest House/Hotel (Licensed)	117 High Street Hungerford Berkshire
West Berkshire	Vineyard At Stockcross Ltd; The	RG20 8JU	Guest House/Hotel (Licensed)	From A4 To Stockcross Stockcross Newbury; West Berkshire
West Berkshire	Wasing Leisure Ltd	RG7 4NG	Guest House/Hotel (Licensed)	Wasing Estate Office Wasing Park Aldermaston Reading Berkshire
West Berkshire	Days Inn At Welcome Break Membury Services; Westbound	RG17 7TY	Guest House/Hotel (Unlicensed)	Lambourn Woodlands Hungerford; West Berkshire
West Berkshire	Douai Abbey	RG7 5TQ	Guest House/Hotel (Unlicensed)	Upper Woolhampton Reading Berkshire
West Berkshire	Mrs J Steeds	RG7 3BG	Guest House/Hotel (Unlicensed)	Highwoods Reading Road Burghfield Common Reading; West Berkshire
West Berkshire	Old Lamb Hotel ; The	RG7 5BZ	Guest House/Hotel (Unlicensed)	18-20 Church Street Theale Reading; West Berkshire
West Berkshire	Pilgrims Guest House	RG14 1XB	Guest House/Hotel (Unlicensed)	Oxford Road Newbury West Berkshire
West Berkshire	Travelodge Hotels Ltd	RG30 3UQ	Guest House/Hotel (Unlicensed)	Reading Services Westbound Burghfield Reading; West Berkshire
West Berkshire	Weir View Ltd	RG8 7DZ	Guest House/Hotel (Unlicensed)	Weir View House 9 Shooters Hill Pangbourne Reading; West Berkshire
West Berkshire	Reading Freight Service Ltd	RG19 4NB	Haulage/Carrier/Removals	2 Colthrop Business Park Colthrop Lane Thatcham West Berkshire
West Berkshire	West Berkshire Brewery Co Ltd	RG18 0UE	Head office Food	The Old Bakery Yattendon Lane Yattendon Thatcham; West Berkshire
[truncated: 3,972 more rows]

## Sheet: Acknowledgements
We gratefully acknowledge the following local councils for providing this food outlet data:
Bracknell Forest Council (http://www.bracknell-forest.gov.uk),
Reading Borough Council (http://beta.reading.gov.uk/home)
Slough Borough Council (https://www.slough.gov.uk/)
The Royal Borough of Windsor and Maidenhead (http://www.rbwm.gov.uk/contacts.htm)
Wokingham Borough Council (http://www.wokingham.gov.uk/)
West Berkshire Council (http://www.westberks.gov.uk/)
